# Supplementary material for: Bis(μ-4-methyl­benzoato-κ2 O:O′)bis­[aqua­(4-methyl­benzoato-κ2 O,O′)zinc(II)]–bis­(μ-4-methyl­benzoato-κ2 O:O′)bis­[(4-methyl­benzoato-κO)(nicotinamide-κN)zinc(II)]–water (1/1/2)
Source: Acta Crystallogr Sect E Struct Rep Online. 2010 Jun 26;66(Pt 7):m841–2. doi: 10.1107/S1600536810022476 (PMC3006769; doi:10.1107/S1600536810022476)
Supplement: Supplementary file 2 [file e-66-0m841-Isup2.hkl]

#
# h,k,l, Fc-squared, Fo-squared, sigma(Fo-squared) and status flag
#
data_I
_shelx_title ' TB15_Om in Pc'
_shelx_refln_list_code          4
_shelx_F_calc_maximum      526.90
_exptl_crystal_F_000      1712.00
_reflns_d_resolution_high  0.7492
 
loop_
 _symmetry_equiv_pos_as_xyz
 'x, y, z'
 'x, -y, z+1/2'
 
_cell_length_a    19.7038
_cell_length_b    12.2884
_cell_length_c    15.4477
_cell_angle_alpha  90.000
_cell_angle_beta   98.708
_cell_angle_gamma  90.000
 
_shelx_F_squared_multiplier     1.000
 
loop_
 _refln_index_h
 _refln_index_k
 _refln_index_l
 _refln_F_squared_calc
 _refln_F_squared_meas
 _refln_F_squared_sigma
 _refln_observed_status
  -2   0 -20      681.76      651.17    124.92 o
  -1   0 -20      922.54      673.75    123.72 o
   0   0 -20       22.06        5.64     78.54 o
   1   0 -20      922.27      677.41    124.25 o
   2   0 -20      137.39      148.70     93.23 o
   3   0 -20      321.69      264.02     97.15 o
   4   0 -20     2443.53     2638.07    231.10 o
   5   0 -20      551.27      810.18    133.60 o
   6   0 -20     2471.23     2576.99    213.40 o
   7   0 -20     1225.71     1291.45    220.23 o
  -2   1 -20      554.63      570.66    128.24 o
  -1   1 -20      593.78      570.70     83.24 o
   0   1 -20      306.26      333.24     76.47 o
   1   1 -20      672.11      567.51     82.88 o
   2   1 -20      151.25      124.76     62.44 o
   3   1 -20      680.28      641.14     85.44 o
   4   1 -20     1768.58     1912.32    128.61 o
   5   1 -20      637.26      715.16    105.53 o
   6   1 -20     2831.64     3288.86    192.76 o
   7   1 -20      757.82      878.81    113.02 o
   8   1 -20      682.39      600.86    179.44 o
  -1   2 -20      678.95      608.05     97.84 o
   0   2 -20      689.51      673.97    101.86 o
   1   2 -20       86.71       81.84     71.07 o
   2   2 -20      105.69       43.30     58.47 o
   3   2 -20      403.10      614.66    103.77 o
   4   2 -20      560.87      525.76    109.34 o
   5   2 -20      974.05     1055.55    145.06 o
   6   2 -20     1381.75     1624.65    175.71 o
   7   2 -20      444.75      340.37    106.69 o
   8   2 -20      422.02      702.01    131.60 o
   9   2 -20      176.10      122.35    133.22 o
   0   3 -20     1193.93     1201.13    149.96 o
   1   3 -20       94.25      147.61     90.79 o
   2   3 -20      129.90       72.64     84.25 o
   3   3 -20      503.90      582.88    125.07 o
   4   3 -20      283.03      490.38    270.52 o
   5   3 -20      781.03      776.55    152.26 o
   6   3 -20      226.47      213.16     96.07 o
   7   3 -20      790.60      640.98    125.83 o
   8   3 -20      449.45      390.81    160.41 o
  -6   1 -19      175.38      214.20     64.34 o
  -5   1 -19      507.56      492.36     75.01 o
  -4   1 -19      304.41      227.80     65.27 o
  -3   1 -19      403.33      395.66     72.85 o
  -2   1 -19      839.85      804.68     99.29 o
  -1   1 -19      924.11      949.61     92.19 o
   0   1 -19      672.11      705.06     84.35 o
   1   1 -19      149.50      140.40     59.72 o
   2   1 -19        7.64      -35.44     50.08 o
   3   1 -19      116.04      140.68     57.36 o
   4   1 -19       41.75       -6.74     51.30 o
   5   1 -19      141.01      218.32     64.00 o
   6   1 -19       50.19       31.48     62.21 o
   7   1 -19      304.91      205.34     73.59 o
   8   1 -19      280.47      276.69     81.87 o
   9   1 -19      337.52      283.92     94.14 o
  10   1 -19      329.93      354.50    130.50 o
  11   1 -19      466.74      595.22    125.83 o
  12   1 -19      179.39      168.57    130.50 o
  -5   2 -19      994.00      942.03    118.89 o
  -4   2 -19      754.70      749.35     86.11 o
  -3   2 -19      415.27      435.55     74.58 o
  -2   2 -19     1423.96     1603.72    113.00 o
  -1   2 -19     1054.14     1122.78    115.77 o
   0   2 -19     1342.51     1473.37    109.30 o
   1   2 -19      165.79      174.89     83.20 o
   2   2 -19      137.27      157.81     61.52 o
   3   2 -19      238.27      246.26    113.80 o
   4   2 -19       50.57       64.45     60.08 o
   5   2 -19      389.21      484.94     88.36 o
   6   2 -19      502.75      541.06     92.51 o
   7   2 -19      243.48      262.44    111.84 o
   8   2 -19      990.15      948.53    113.04 o
   9   2 -19      511.73      543.71     94.93 o
  10   2 -19      790.55      811.88    314.03 o
  11   2 -19      183.44      121.42    123.71 o
  12   2 -19      210.72      348.01    152.26 o
  -5   3 -19      594.52      429.78    178.08 o
  -4   3 -19      663.83      820.38    127.32 o
  -3   3 -19      998.86      973.53    133.03 o
  -2   3 -19     1009.15      991.02     96.37 o
  -1   3 -19      906.09      860.58     89.68 o
   0   3 -19      979.48     1015.91    108.70 o
   1   3 -19      428.92      358.91     79.83 o
   2   3 -19      122.17      114.67     64.27 o
   3   3 -19       10.72       79.01     62.38 o
   4   3 -19       18.52       57.39     63.22 o
   5   3 -19      114.72      110.23     68.01 o
   6   3 -19      320.89      510.71     90.48 o
   7   3 -19      353.76      219.91    100.05 o
   8   3 -19      614.91      639.82    116.20 o
   9   3 -19      990.27      965.41    111.95 o
  10   3 -19      177.98      178.85     84.45 o
  11   3 -19      550.51      356.17    157.69 o
  12   3 -19      369.03      222.94    141.38 o
  -4   4 -19      141.70      100.20     92.22 o
  -3   4 -19      232.02      160.41    133.22 o
  -2   4 -19      248.49      191.48    188.96 o
  -1   4 -19      859.11      862.69    133.52 o
   0   4 -19      882.33      813.18    103.53 o
   1   4 -19      113.22      149.75     68.61 o
   2   4 -19      599.35      681.18     98.06 o
   3   4 -19      304.51      333.55     79.46 o
   4   4 -19       58.99       60.99     65.95 o
   5   4 -19      267.85      284.68    117.46 o
   6   4 -19      113.25      163.68     74.68 o
   7   4 -19      245.98      270.71    107.30 o
   8   4 -19      377.68      342.87     84.63 o
   9   4 -19      255.71      179.31     77.51 o
  10   4 -19      469.14      448.97    110.71 o
  11   4 -19      127.04      142.96     95.21 o
  -2   5 -19       24.35       24.47    114.19 o
  -1   5 -19      300.37      146.82    127.79 o
   0   5 -19     1065.14     1207.17    212.07 o
   1   5 -19      120.30       34.57     80.47 o
   2   5 -19      624.69      685.02    124.92 o
   3   5 -19      534.40      559.88     92.59 o
   4   5 -19       34.92       -3.43     65.66 o
   5   5 -19     1033.21      996.80    112.87 o
   6   5 -19      101.31      152.13     72.41 o
   7   5 -19      273.78      313.45     82.02 o
   8   5 -19      137.01      132.59     85.49 o
   9   5 -19      247.33      186.51    163.13 o
   1   6 -19      366.25      345.29    152.26 o
   2   6 -19      587.66      538.33    171.29 o
   3   6 -19      685.33      687.87    179.44 o
   4   6 -19       62.73     -103.32    103.32 o
   5   6 -19     1470.68     1334.95    225.66 o
   6   6 -19       37.91      -62.53    111.47 o
   7   6 -19       98.03      123.42     84.25 o
  -9   0 -18      606.44      544.41    110.53 o
  -8   0 -18       18.41       40.92     78.19 o
  -7   0 -18      292.53      214.02    118.27 o
  -6   0 -18       49.37       88.17     73.55 o
  -5   0 -18      448.74      133.41     82.40 o
  -4   0 -18     1343.43     1240.34    138.26 o
  -3   0 -18      468.31      550.43    104.90 o
  -2   0 -18     2699.60     3032.39    322.18 o
  -1   0 -18      386.37      467.28    213.43 o
   0   0 -18     2573.11     2590.33    189.36 o
   1   0 -18     1390.53     1400.05    146.07 o
   2   0 -18     2692.73     2463.27    188.41 o
   3   0 -18     2959.73     3122.13    208.53 o
   4   0 -18       55.77       58.46     74.98 o
   5   0 -18      135.32      115.48     76.61 o
   6   0 -18      823.13     1000.56    131.43 o
   7   0 -18      376.72      560.62    109.38 o
   8   0 -18     2301.19     2814.00    293.63 o
   9   0 -18      848.46      886.34    179.44 o
  10   0 -18     3347.10     3265.33    323.54 o
  11   0 -18     2124.27     2340.92    282.76 o
  12   0 -18     1934.33     1381.17    222.94 o
  13   0 -18      366.84      323.54    144.10 o
  14   0 -18      484.45      644.37    179.44 o
  -9   1 -18      214.71      182.34     63.33 o
  -8   1 -18      163.05      173.66     80.45 o
  -7   1 -18      477.47      476.73     73.02 o
  -6   1 -18       16.35       -9.21     51.46 o
  -5   1 -18      502.40      604.86     76.43 o
  -4   1 -18      466.62      471.79     69.51 o
  -3   1 -18     1346.41     1237.72     97.42 o
  -2   1 -18     2974.33     3098.41    147.36 o
  -1   1 -18     1683.38     1647.16    148.73 o
   0   1 -18     2510.62     2817.38    159.72 o
   1   1 -18     1481.46     1528.38    106.97 o
   2   1 -18     3265.27     3427.61    149.16 o
   3   1 -18      622.90      735.53     82.80 o
   4   1 -18       14.80      -26.45     62.00 o
   5   1 -18       54.93      -19.69     48.48 o
   6   1 -18      767.50      789.23     97.73 o
   7   1 -18      506.01      580.11     87.82 o
   8   1 -18     2382.28     2498.71    190.95 o
   9   1 -18     1455.73     1315.94    237.90 o
  10   1 -18     2010.06     1916.13    176.75 o
  11   1 -18     1099.82     1233.93    151.84 o
  12   1 -18     1376.31     1165.18    149.54 o
  13   1 -18      354.30      432.19    112.36 o
  14   1 -18      401.78      321.58    138.66 o
  -8   2 -18     1136.84     1207.88     99.66 o
  -7   2 -18      585.26      678.16     80.74 o
  -6   2 -18      357.92      219.43     61.76 o
  -5   2 -18       14.41       71.14     52.53 o
  -4   2 -18      234.18      105.81     55.55 o
  -3   2 -18      336.22      413.06     69.23 o
  -2   2 -18     1132.94     1227.63     98.16 o
  -1   2 -18     1032.83     1136.70     93.32 o
   0   2 -18     1470.80     1582.86    108.97 o
   1   2 -18     1750.75     1670.76    159.73 o
   2   2 -18     2436.06     2394.55    131.38 o
   3   2 -18       48.39       62.94     51.34 o
   4   2 -18      271.31      126.64     63.41 o
   5   2 -18      192.33      190.28     67.00 o
   6   2 -18      102.78       71.94     62.53 o
   7   2 -18     1383.37     1413.99    126.47 o
   8   2 -18      903.02     1021.13    109.26 o
   9   2 -18     1935.49     1774.05    138.58 o
  10   2 -18     1170.29     1180.19    143.14 o
  11   2 -18      172.26      301.82    112.83 o
  12   2 -18      695.67      864.20    133.36 o
  13   2 -18      379.82      290.33    102.84 o
  14   2 -18      226.17      252.35    103.71 o
  -8   3 -18     1133.26     1120.16    203.91 o
  -7   3 -18      187.32      184.94     75.12 o
  -6   3 -18     1678.66     1637.46    146.28 o
  -5   3 -18       21.23       24.03     52.38 o
  -4   3 -18      127.70      182.84     60.26 o
  -3   3 -18      897.27      849.05     87.12 o
  -2   3 -18      453.77      462.69     71.23 o
  -1   3 -18      910.13      944.76     90.58 o
   0   3 -18      205.14      161.26     59.20 o
   1   3 -18      191.56      211.56     61.06 o
   2   3 -18     1235.43     1302.67    116.75 o
   3   3 -18      281.74      282.03     72.22 o
   4   3 -18     1016.18     1067.97    137.65 o
   5   3 -18       91.96       92.07     60.53 o
   6   3 -18      237.87      161.88     67.17 o
   7   3 -18     1545.04     1524.05    127.09 o
   8   3 -18      131.25       50.92     64.01 o
   9   3 -18     1760.04     1721.31    138.57 o
  10   3 -18      308.83      240.43     77.85 o
  11   3 -18      589.03      673.96    122.07 o
  12   3 -18       37.47       37.52     81.69 o
  13   3 -18      231.65      298.17    103.34 o
  14   3 -18       17.34       42.14     84.33 o
  -7   4 -18      451.31      666.12    171.29 o
  -6   4 -18      798.83      695.78    129.50 o
  -5   4 -18        9.37      -30.15     63.35 o
  -4   4 -18       44.15       52.12    108.19 o
  -3   4 -18     1809.61     1691.49    180.16 o
  -2   4 -18      880.23      934.53    104.00 o
  -1   4 -18     1096.60      971.12    105.04 o
   0   4 -18      139.30       84.35     63.74 o
   1   4 -18      472.35      536.78     86.68 o
   2   4 -18      392.82      356.26     80.08 o
   3   4 -18      760.75      839.09    100.83 o
   4   4 -18      829.09      898.05    103.73 o
   5   4 -18        2.79       28.38     58.19 o
   6   4 -18       91.99       58.03     64.32 o
   7   4 -18      964.99     1031.82    117.60 o
   8   4 -18      124.63       68.49     69.09 o
   9   4 -18     1506.37     1547.25    131.16 o
  10   4 -18      349.41      508.32    119.22 o
  11   4 -18     1907.58     2021.74    224.04 o
  12   4 -18      135.68       31.33     84.52 o
  13   4 -18      306.38      504.57    125.07 o
  14   4 -18       29.81      -70.69    119.63 o
  -6   5 -18      152.06      103.32    125.07 o
  -5   5 -18      191.02      171.29    127.79 o
  -4   5 -18      136.80      174.50     95.03 o
  -3   5 -18      929.85      903.66    135.45 o
  -2   5 -18      756.50      868.73    131.60 o
  -1   5 -18     1178.21     1171.92    142.99 o
   0   5 -18      115.32       60.10    165.85 o
   1   5 -18     1408.01     1362.05    151.88 o
   2   5 -18      645.73      685.02    101.22 o
   3   5 -18      887.07      869.36    103.57 o
   4   5 -18      455.72      483.46     85.22 o
   5   5 -18       58.50       69.51     64.71 o
   6   5 -18      132.59      184.19     72.07 o
   7   5 -18      544.72      604.16    117.14 o
   8   5 -18      266.11      172.88     70.54 o
   9   5 -18      935.98      970.91    108.50 o
  10   5 -18      630.87      653.75     95.34 o
  11   5 -18     2033.78     2316.12    160.40 o
  12   5 -18      374.60      304.50     84.65 o
  13   5 -18      578.37      687.87    176.72 o
  -4   6 -18       59.58       89.72    125.07 o
  -3   6 -18      519.57      660.68    165.85 o
  -2   6 -18       49.06      141.87     93.99 o
  -1   6 -18     1876.69     1781.38    174.16 o
   0   6 -18      874.69      761.71    128.81 o
   1   6 -18     1833.21     2305.04    195.84 o
   2   6 -18      483.99      515.08    110.27 o
   3   6 -18      686.71      596.45    116.20 o
   4   6 -18      186.88      191.32     94.14 o
   5   6 -18      110.99      311.11     99.00 o
   6   6 -18      230.57      148.24     69.92 o
   7   6 -18      551.10      720.27    112.84 o
   8   6 -18       32.24        5.90     66.37 o
   9   6 -18      659.09      574.89     95.17 o
  10   6 -18      673.99      782.68    158.20 o
  11   6 -18     2004.44     2201.67    158.15 o
  -2   7 -18      736.16      802.06    184.88 o
  -1   7 -18     1412.33     1280.57    209.35 o
   0   7 -18      995.75     1106.57    201.19 o
   1   7 -18     2587.91     2380.06    200.34 o
   2   7 -18      239.97      140.49    178.08 o
   3   7 -18      510.10      649.22    124.79 o
   4   7 -18      146.87      127.60    145.46 o
   5   7 -18        2.34       60.84     86.26 o
   6   7 -18      695.59      652.87    145.46 o
   7   7 -18      186.26       86.06     88.19 o
   8   7 -18      299.46      235.05    149.54 o
   9   7 -18       88.43      -30.23     81.28 o
 -11   1 -17      330.47      458.60     89.35 o
 -10   1 -17      115.47      207.81     62.47 o
  -9   1 -17      119.79      138.35     57.74 o
  -8   1 -17      135.41       59.54     52.01 o
  -7   1 -17       69.92       33.64     50.98 o
  -6   1 -17      302.27      306.65     60.57 o
  -5   1 -17       28.93        3.83     46.00 o
  -4   1 -17      142.51      112.05     51.06 o
  -3   1 -17      327.10      279.22     65.77 o
  -2   1 -17      168.91       61.88     48.35 o
  -1   1 -17      443.42      460.83     72.21 o
   0   1 -17        3.47       24.65     45.10 o
   1   1 -17      120.57       23.71     47.48 o
   2   1 -17      162.52      127.80     49.65 o
   3   1 -17      433.67      434.48     66.75 o
   4   1 -17      335.98      391.14     63.28 o
   5   1 -17      404.72      382.32     65.52 o
   6   1 -17      139.71       74.32     88.22 o
   7   1 -17      199.31      164.52     62.63 o
   8   1 -17      204.74      199.53     65.46 o
   9   1 -17       65.42       11.57     70.69 o
  10   1 -17      196.14      319.58    112.83 o
  11   1 -17      315.81      543.54    138.66 o
  12   1 -17      603.47      650.33    113.38 o
  13   1 -17      607.23      533.02    109.58 o
  14   1 -17      379.09      501.44    150.90 o
  15   1 -17      230.85      510.61    187.60 o
  16   1 -17       20.21       66.88    103.32 o
 -11   2 -17      594.14      669.61    300.43 o
 -10   2 -17      196.07       88.69     86.45 o
  -9   2 -17      201.09      253.09     74.17 o
  -8   2 -17      270.67      206.36     59.02 o
  -7   2 -17      273.65      255.41     79.62 o
  -6   2 -17      142.10      232.99     58.71 o
  -5   2 -17       41.94       32.20     48.01 o
  -4   2 -17      119.19       93.10     50.20 o
  -3   2 -17      308.86      347.28     62.88 o
  -2   2 -17       99.97      103.45     51.10 o
  -1   2 -17      464.47      451.46     65.76 o
   0   2 -17      603.43      581.84     70.77 o
   1   2 -17      586.29      554.30     89.87 o
   2   2 -17      807.47      852.44     82.84 o
   3   2 -17      392.64      530.13     71.03 o
   4   2 -17     1313.68     1239.16     94.73 o
   5   2 -17      369.63      434.37     76.64 o
   6   2 -17      242.93      175.61     64.30 o
   7   2 -17      164.14      175.01     66.24 o
   8   2 -17       31.58       33.47     54.06 o
   9   2 -17      131.42      121.22     66.40 o
  10   2 -17     1075.91      964.60    151.74 o
  11   2 -17      569.32      469.61    105.53 o
  12   2 -17      636.79      823.57    126.84 o
  13   2 -17      654.28      705.74    202.55 o
  14   2 -17      350.47      526.59    111.47 o
  15   2 -17      280.18      198.48    138.66 o
  16   2 -17      391.26      344.09    106.69 o
 -10   3 -17      180.01      151.28     89.50 o
  -9   3 -17      191.60      140.93     92.04 o
  -8   3 -17      115.97      184.88     88.44 o
  -7   3 -17      250.34      303.75     86.69 o
  -6   3 -17       78.56       71.87     52.38 o
  -5   3 -17       22.93       40.20     49.96 o
  -4   3 -17       46.99       55.73     48.73 o
  -3   3 -17       83.24       72.31     50.07 o
  -2   3 -17      317.55      278.68     59.21 o
  -1   3 -17      819.28      868.76     86.73 o
   0   3 -17      268.69      247.05     59.44 o
   1   3 -17     1307.74     1309.73     95.72 o
   2   3 -17     1525.86     1610.81    218.82 o
   3   3 -17     1244.34     1406.47    115.46 o
   4   3 -17      659.85      577.14     86.82 o
   5   3 -17      628.41      751.15     99.15 o
   6   3 -17       46.66       66.66     55.64 o
   7   3 -17       26.68       81.16     60.25 o
   8   3 -17       72.80      104.63     62.01 o
   9   3 -17      268.22      221.10     73.55 o
  10   3 -17     1381.01     1724.12    131.82 o
  11   3 -17      753.80      828.35    103.60 o
  12   3 -17      544.88      702.71    119.59 o
  13   3 -17      654.62      416.28    104.66 o
  14   3 -17      487.33      501.21    120.99 o
  15   3 -17      176.82      250.03    101.68 o
  16   3 -17      373.55      421.31    116.01 o
  -9   4 -17       34.93       70.72     88.17 o
  -8   4 -17      242.49      213.43     98.05 o
  -7   4 -17      394.67      563.73    115.16 o
  -6   4 -17      164.59      111.07     64.83 o
  -5   4 -17      139.04      135.92     66.51 o
  -4   4 -17      284.36      298.51     72.99 o
  -3   4 -17      535.50      518.60     71.24 o
  -2   4 -17      192.62      182.57     84.77 o
  -1   4 -17      470.75      505.45     78.27 o
   0   4 -17      289.02      183.87     63.74 o
   1   4 -17     1123.20     1054.27    104.09 o
   2   4 -17     1152.79     1385.08    124.60 o
   3   4 -17      888.95      865.13     96.92 o
   4   4 -17      711.28      706.47     88.51 o
   5   4 -17      251.00      155.75     61.56 o
   6   4 -17       40.87       68.32     56.62 o
   7   4 -17      245.80      174.59     67.39 o
   8   4 -17       39.35       62.23     57.96 o
   9   4 -17      247.18      251.54     71.08 o
  10   4 -17      978.94     1285.61    155.18 o
  11   4 -17      218.83      194.84     72.84 o
  12   4 -17      809.09      801.63    153.61 o
  13   4 -17      194.67      150.85     89.26 o
  14   4 -17     1168.36     1282.75    159.43 o
  15   4 -17      528.61      418.04    110.23 o
  16   4 -17      392.03      306.96    131.86 o
  -9   5 -17       17.03       89.72    133.22 o
  -8   5 -17      184.28      114.19    122.35 o
  -7   5 -17       45.46      124.70     86.26 o
  -6   5 -17      364.53      514.01    148.18 o
  -5   5 -17      950.71      870.29    137.30 o
  -4   5 -17      147.35      158.33     85.54 o
  -3   5 -17      540.45      400.49    101.84 o
  -2   5 -17      123.86      263.99    131.86 o
  -1   5 -17      289.05      322.95    164.49 o
   0   5 -17      160.05      181.23     67.71 o
   1   5 -17      139.41      158.61    106.16 o
   2   5 -17      208.38      244.08     69.97 o
   3   5 -17      289.57      205.54     65.66 o
   4   5 -17      323.56      341.06     75.80 o
   5   5 -17      360.73      317.51     80.61 o
   6   5 -17      146.47       60.04     59.37 o
   7   5 -17      448.56      404.54     78.63 o
   8   5 -17       58.28       20.07     59.54 o
   9   5 -17      385.32      455.04     83.11 o
  10   5 -17      109.98       44.64     61.74 o
  11   5 -17      225.58      262.48     73.18 o
  12   5 -17      172.52      122.50     69.58 o
  13   5 -17      198.82       61.28     85.41 o
  14   5 -17      213.90      173.68     95.15 o
  15   5 -17       66.56      133.42     91.18 o
  -7   6 -17       44.86      -38.06    111.47 o
  -6   6 -17      144.34      112.83     92.28 o
  -5   6 -17      172.24      219.09     98.88 o
  -4   6 -17       32.58       67.19     83.61 o
  -3   6 -17      539.14      764.93    140.02 o
  -2   6 -17      553.17      683.17    121.80 o
  -1   6 -17      833.80      845.17    126.49 o
   0   6 -17      151.84      204.14     90.30 o
   1   6 -17      116.03      135.76     86.45 o
   2   6 -17      112.94      187.85     84.33 o
   3   6 -17      392.32      434.94    104.76 o
   4   6 -17      334.79      416.37     79.85 o
   5   6 -17      477.00      453.48     79.14 o
   6   6 -17       17.37       -0.70     63.92 o
   7   6 -17      947.74      912.97    102.93 o
   8   6 -17      300.40      259.99     74.47 o
   9   6 -17      276.63      226.22     74.75 o
  10   6 -17       51.04      128.80     68.83 o
  11   6 -17      189.54       81.09     66.25 o
  12   6 -17       46.29       56.01     66.93 o
  13   6 -17      148.82       90.72     73.17 o
  14   6 -17       44.35       98.71    112.83 o
  -6   7 -17      278.46      280.04    138.66 o
  -5   7 -17        7.93      -46.22    100.60 o
  -4   7 -17      119.31      -24.47     82.67 o
  -3   7 -17      211.36      236.00    100.26 o
  -2   7 -17       12.30       15.45    135.94 o
  -1   7 -17     1178.36     1015.16    138.26 o
   0   7 -17      690.89      966.99    133.60 o
   1   7 -17       36.43       75.14     81.55 o
   2   7 -17      279.88      273.49    120.99 o
   3   7 -17      526.17      516.80    109.58 o
   4   7 -17      197.69      155.16     85.94 o
   5   7 -17      965.34     1022.95    138.90 o
   6   7 -17       84.60       87.89     82.60 o
   7   7 -17      415.40      504.78    111.06 o
   8   7 -17      318.65      308.79     77.76 o
   9   7 -17      117.55      112.81     77.22 o
  10   7 -17      326.38      364.42     83.88 o
  11   7 -17      188.59      151.40     78.38 o
  12   7 -17      217.26      298.56    110.34 o
  -4   8 -17       82.88      309.95    152.26 o
  -3   8 -17       33.16       29.91    116.91 o
  -2   8 -17      186.74      112.69     92.22 o
  -1   8 -17      488.99      382.60    109.93 o
   0   8 -17      791.63      792.90    129.21 o
   1   8 -17      422.20      201.19     94.20 o
   2   8 -17       74.00      178.19     89.38 o
   3   8 -17      318.82      394.86    218.87 o
   4   8 -17      119.67       35.83    106.03 o
   5   8 -17      406.77      358.82    153.61 o
   6   8 -17      153.29      301.82     99.00 o
   7   8 -17      371.29      296.03     97.88 o
   8   8 -17      274.34      361.96    104.45 o
   9   8 -17      388.03      405.83    111.06 o
  10   8 -17      427.39      469.30    113.41 o
   0   9 -17      663.40      668.83    174.01 o
   1   9 -17      109.60       58.09     89.01 o
   2   9 -17       33.92       36.44    110.11 o
   3   9 -17       29.55       27.60     79.67 o
   4   9 -17      244.46      281.22     99.47 o
   5   9 -17      173.09      321.56    105.69 o
   6   9 -17       29.64       35.50     85.15 o
 -13   0 -16     1546.65     1533.43    239.26 o
 -12   0 -16      626.12      605.56    113.80 o
 -11   0 -16      781.51      822.47    123.71 o
 -10   0 -16     1965.22     2083.01    222.94 o
  -9   0 -16      839.66      852.29    114.15 o
  -8   0 -16     4207.41     3968.48    200.56 o
  -7   0 -16      201.93      221.90     79.35 o
  -6   0 -16      346.66      362.58     85.41 o
  -5   0 -16     1243.98     1228.97    142.74 o
  -4   0 -16      258.99      302.08    103.32 o
  -3   0 -16     2330.65     2432.00    170.81 o
  -2   0 -16      783.46      880.67    110.43 o
  -1   0 -16     1021.84     1004.45    337.14 o
   0   0 -16     3138.76     3223.05    174.92 o
   1   0 -16     1077.92     1022.27    122.35 o
   2   0 -16      839.00      806.52    108.30 o
   3   0 -16      433.04      472.09     91.18 o
   4   0 -16     4738.24     4651.13    216.22 o
   5   0 -16     1935.68     1914.03    156.68 o
   6   0 -16     6614.32     7280.28    277.68 o
   7   0 -16      839.22      741.99    108.30 o
   8   0 -16      511.88      318.10    116.91 o
   9   0 -16       51.36       70.69     89.72 o
  10   0 -16       85.46       65.25    103.32 o
  11   0 -16     1558.62     1718.31    228.38 o
  12   0 -16     5095.40     4554.06    326.26 o
  13   0 -16     2111.47     2077.19    250.13 o
  14   0 -16     4880.85     4526.87    328.98 o
  15   0 -16     1362.38     1247.95    209.35 o
  16   0 -16     1552.69     1856.97    250.13 o
  17   0 -16      607.62      587.27    176.72 o
  18   0 -16     1686.53     1623.15    250.13 o
 -13   1 -16     1710.45     1944.03    144.22 o
 -12   1 -16      218.74      159.33     73.88 o
 -11   1 -16     1057.52     1199.94     98.01 o
 -10   1 -16     1034.39     1208.91     94.23 o
  -9   1 -16      772.15      874.31    151.09 o
  -8   1 -16     3348.32     3311.64    190.35 o
  -7   1 -16     1450.69     1339.51     94.04 o
  -6   1 -16     1658.78     1940.36    109.78 o
  -5   1 -16     1801.57     1762.98    105.04 o
  -4   1 -16      338.23      317.96     58.41 o
  -3   1 -16      800.73      724.21     73.63 o
  -2   1 -16      168.78      126.92     47.23 o
  -1   1 -16     1417.40     1516.23     96.01 o
   0   1 -16     3023.30     2939.62    132.10 o
   1   1 -16      849.42     1025.24     82.41 o
   2   1 -16     1570.78     1607.56    101.20 o
   3   1 -16      935.94     1092.65    107.13 o
   4   1 -16     4319.01     4624.90    150.52 o
   5   1 -16     1196.64     1073.89     87.50 o
   6   1 -16     3691.88     3680.52    136.26 o
   7   1 -16     1302.16     1124.73    105.15 o
   8   1 -16      178.90      221.93     88.84 o
   9   1 -16       38.56      -25.67     51.26 o
  10   1 -16      446.26      384.64     91.18 o
  11   1 -16     1656.25     1572.30    151.73 o
  12   1 -16     3619.89     3788.39    316.74 o
  13   1 -16      399.94      359.06     93.23 o
  14   1 -16     3832.79     4204.28    335.78 o
  15   1 -16      116.72      170.29     90.94 o
  16   1 -16     1609.91     1719.38    172.74 o
  17   1 -16      461.36      617.70    123.99 o
  18   1 -16       34.17      112.19     90.94 o
 -12   2 -16      493.00      343.62    103.71 o
 -11   2 -16      362.80      308.62     97.99 o
 -10   2 -16      260.55      299.28     76.27 o
  -9   2 -16       20.67        2.80     49.13 o
  -8   2 -16     1688.04     1695.60    107.14 o
  -7   2 -16     1827.61     1674.18    104.48 o
  -6   2 -16     3360.12     3603.05    175.02 o
  -5   2 -16     1437.85     1513.30    106.27 o
  -4   2 -16     1467.25     1692.02    102.62 o
  -3   2 -16      271.10      244.28     52.91 o
  -2   2 -16      573.15      484.52     63.79 o
  -1   2 -16      682.01      637.61     68.83 o
   0   2 -16     1425.96     1595.96     99.53 o
   1   2 -16      310.51      300.67     57.94 o
   2   2 -16     1217.72     1180.34     87.64 o
   3   2 -16     1491.72     1542.71    103.93 o
   4   2 -16     2460.89     2493.84    124.16 o
   5   2 -16      386.60      369.85     69.51 o
   6   2 -16     1725.77     1888.52    126.84 o
   7   2 -16       84.93       45.14     50.75 o
   8   2 -16        4.69      -16.49     50.45 o
   9   2 -16      191.98      197.77     62.53 o
  10   2 -16       68.47       66.24     57.02 o
  11   2 -16     2187.39     2212.48    179.38 o
  12   2 -16      877.06     1104.97    135.45 o
  13   2 -16      854.63      821.32    122.07 o
  14   2 -16      881.13      918.88    131.18 o
  15   2 -16      390.44      241.81     92.22 o
  16   2 -16      655.14      657.96    120.71 o
  17   2 -16      437.08      364.86    107.61 o
  18   2 -16       99.27       -0.10     96.52 o
 -12   3 -16      603.78      673.80    126.54 o
 -11   3 -16       29.42      115.86     89.26 o
 -10   3 -16      126.73      157.64     90.76 o
  -9   3 -16      209.30      163.47     91.08 o
  -8   3 -16     1172.68     1312.93    113.62 o
  -7   3 -16     1477.93     1559.45    101.88 o
  -6   3 -16     1523.60     1615.49    102.66 o
  -5   3 -16      767.50      930.69     80.75 o
  -4   3 -16     1851.34     1929.49    109.27 o
  -3   3 -16       65.93      122.10     52.19 o
  -2   3 -16      446.06      461.19     62.77 o
  -1   3 -16      126.19      109.14     49.27 o
   0   3 -16      894.60      851.45     77.55 o
   1   3 -16      784.79      748.56     73.03 o
   2   3 -16      276.24      195.69     51.55 o
   3   3 -16     2297.94     2134.07    163.36 o
   4   3 -16     1285.85     1249.63    107.58 o
   5   3 -16     1213.49     1210.36    105.59 o
   6   3 -16     1260.82     1378.59    111.94 o
   7   3 -16      829.80      947.50    101.58 o
   8   3 -16      921.52     1042.82    122.69 o
   9   3 -16      761.41      828.15     93.13 o
  10   3 -16      252.88      266.72    130.67 o
  11   3 -16     2131.78     2155.92    141.62 o
  12   3 -16      200.58      265.90    118.27 o
  13   3 -16     2288.79     2636.48    271.88 o
  14   3 -16      684.36      810.82    165.85 o
  15   3 -16      974.39     1136.22    240.62 o
  16   3 -16      147.02      207.74     93.97 o
  17   3 -16       39.98      162.67     90.30 o
  18   3 -16      123.59      233.82    144.10 o
 -12   4 -16      262.37      418.70    154.97 o
 -11   4 -16      344.12      227.39    174.01 o
 -10   4 -16      232.51      312.22    104.76 o
  -9   4 -16     1071.61     1204.41    274.60 o
  -8   4 -16     1160.34     1089.31    138.38 o
  -7   4 -16      519.80      460.76    173.33 o
  -6   4 -16     1013.86     1158.00    106.02 o
  -5   4 -16     1111.57     1243.65    108.42 o
  -4   4 -16     1569.74     1469.68     97.78 o
  -3   4 -16      168.09      193.07     51.94 o
  -2   4 -16     1085.05     1004.10     83.65 o
  -1   4 -16      205.53      162.29     52.38 o
   0   4 -16      369.73      259.22     95.91 o
   1   4 -16     2174.71     1991.84    129.61 o
   2   4 -16      340.40      369.69     66.66 o
   3   4 -16     3894.01     4061.20    163.07 o
   4   4 -16      836.06      983.09     96.69 o
   5   4 -16     2813.05     2824.91    155.92 o
   6   4 -16     1381.42     1378.28    112.45 o
   7   4 -16     1222.29     1264.36    137.12 o
   8   4 -16       97.15       27.15     54.64 o
   9   4 -16      356.64      304.57     72.68 o
  10   4 -16      332.78      232.01     77.97 o
  11   4 -16     2436.94     2644.05    202.19 o
  12   4 -16      103.54       54.84     64.19 o
  13   4 -16     3396.36     3993.59    232.64 o
  14   4 -16      411.42      404.69    104.68 o
  15   4 -16     1431.05     1358.81    158.39 o
  16   4 -16      170.50      319.69    103.34 o
  17   4 -16      357.03      460.87    174.01 o
  18   4 -16      402.22      728.65    190.32 o
 -11   5 -16     1185.68      709.62    182.16 o
 -10   5 -16      462.71      576.97    120.15 o
  -9   5 -16      858.87      840.70    137.42 o
  -8   5 -16      116.20       97.97    112.83 o
  -7   5 -16      374.32      678.48    116.30 o
  -6   5 -16      900.45      837.38    125.80 o
  -5   5 -16      637.04      669.09    150.90 o
  -4   5 -16      746.74      883.97    123.72 o
  -3   5 -16        6.75       92.44     74.98 o
  -2   5 -16     1411.16     1574.40    152.83 o
  -1   5 -16      383.00      391.69     87.11 o
   0   5 -16       59.43      -46.87     49.12 o
   1   5 -16     4149.97     4513.99    172.83 o
   2   5 -16     1236.39     1241.26    119.49 o
   3   5 -16     5141.13     5080.35    187.61 o
   4   5 -16     1281.43     1445.70    149.79 o
   5   5 -16     2864.59     2888.64    156.13 o
   6   5 -16      596.80      607.84     83.23 o
   7   5 -16      740.13      550.80    136.76 o
   8   5 -16      694.79      662.31     87.79 o
   9   5 -16      288.32      300.43     71.77 o
  10   5 -16      214.97      256.73     70.32 o
  11   5 -16     2536.79     2343.68    148.36 o
  12   5 -16      238.77      207.81    113.15 o
  13   5 -16     3512.00     4048.35    353.45 o
  14   5 -16      942.04     1157.61    193.04 o
  15   5 -16     1949.99     1808.29    176.87 o
  16   5 -16      215.88      254.21    103.82 o
  17   5 -16      661.35      634.76    127.58 o
 -10   6 -16      853.19     1103.85    212.07 o
  -9   6 -16     1196.68     1307.25    162.38 o
  -8   6 -16        7.64       92.94     87.87 o
  -7   6 -16      727.01      910.61    138.06 o
  -6   6 -16      101.48       15.67     80.68 o
  -5   6 -16     1323.32     1228.05    148.63 o
  -4   6 -16      880.20      914.49    131.60 o
  -3   6 -16       57.37       62.53    108.75 o
  -2   6 -16      460.78      469.99    114.19 o
  -1   6 -16      438.91      557.43    103.86 o
   0   6 -16       52.51        6.74     97.88 o
   1   6 -16     2778.87     2210.88    174.92 o
   2   6 -16     1454.56     1068.66    129.67 o
   3   6 -16     5389.70     5675.72    198.50 o
   4   6 -16      966.29     1106.36    103.22 o
   5   6 -16     2378.98     2631.51    151.77 o
   6   6 -16     1089.46     1157.47    107.47 o
   7   6 -16      983.87      993.43    137.39 o
   8   6 -16      367.48      345.09     74.25 o
   9   6 -16      322.87      313.38     74.75 o
  10   6 -16      719.08      833.46     97.69 o
  11   6 -16     1375.40     1287.05    118.31 o
  12   6 -16      534.86      598.49     89.54 o
  13   6 -16     1967.73     1796.47    166.96 o
  14   6 -16      387.61      375.84    154.97 o
  15   6 -16     2063.45     2391.23    201.18 o
  16   6 -16      906.94      826.52    141.29 o
  -8   7 -16      531.46      399.67    160.41 o
  -7   7 -16      852.62     1119.97    205.27 o
  -6   7 -16      120.18      131.61     94.14 o
  -5   7 -16     1865.52     1926.48    181.06 o
  -4   7 -16      318.71      199.14    100.60 o
  -3   7 -16      419.32      515.29    148.18 o
  -2   7 -16      439.90      330.26     97.54 o
  -1   7 -16      327.07      328.98     94.45 o
   0   7 -16     1457.69     1623.36    156.38 o
   1   7 -16     1685.92     1754.02    246.06 o
   2   7 -16     1308.25     1262.57    141.29 o
   3   7 -16     3506.56     3334.99    214.35 o
   4   7 -16     2425.96     2160.94    176.87 o
   5   7 -16     1518.24     1449.06    150.69 o
   6   7 -16     1773.91     1907.86    168.01 o
   7   7 -16      426.83      349.12     78.26 o
   8   7 -16     1073.97     1092.11    108.72 o
   9   7 -16      188.95      222.57     69.84 o
  10   7 -16     1249.45     1385.14    119.79 o
  11   7 -16       77.11      102.02     64.01 o
  12   7 -16     1611.39     1991.57    142.61 o
  13   7 -16      797.17      815.44    135.17 o
  14   7 -16      522.30      338.46    106.69 o
  15   7 -16      868.07      690.43    128.48 o
  -7   8 -16      965.91      929.84    198.48 o
  -6   8 -16      120.44      -16.31    130.50 o
  -5   8 -16     1312.96     1706.59    182.15 o
  -4   8 -16      306.09       84.85    107.39 o
  -3   8 -16     1594.86     1753.19    137.31 o
  -2   8 -16      177.24      119.06    101.96 o
  -1   8 -16      448.08      648.00    309.95 o
   0   8 -16     1109.24      953.82    135.45 o
   1   8 -16      388.91      451.33    148.18 o
   2   8 -16     1457.53     1659.25    161.46 o
   3   8 -16     1123.97     1171.74    137.42 o
   4   8 -16     1566.81     1404.32    148.00 o
   5   8 -16     2731.36     2840.27    202.81 o
   6   8 -16      485.92      387.32    100.81 o
   7   8 -16      651.59      733.99    120.71 o
   8   8 -16     2061.00     2216.51    182.37 o
   9   8 -16      274.88      303.12     96.64 o
  10   8 -16     1434.77     1425.63    150.17 o
  11   8 -16      102.13      122.86     71.49 o
  12   8 -16     2145.30     1953.27    157.27 o
  13   8 -16      363.64      288.37    104.45 o
  -5   9 -16     1958.18     2362.67    277.32 o
  -4   9 -16      153.29       66.36     72.37 o
  -3   9 -16      582.33      617.38    113.48 o
  -2   9 -16      217.35      260.75     81.25 o
  -1   9 -16      735.92      875.02    110.03 o
   0   9 -16      494.01      535.65    114.38 o
   1   9 -16       34.94       60.72    133.22 o
   2   9 -16     1699.80     1617.71    236.54 o
   3   9 -16      246.50      373.86    125.07 o
   4   9 -16     1824.08     1758.21    168.36 o
   5   9 -16     1330.14     1226.39    144.15 o
   6   9 -16      270.90      221.29     91.18 o
   7   9 -16     1140.35     1015.06    135.45 o
   8   9 -16      271.09      298.39     98.88 o
   9   9 -16     1033.74     1016.00    140.02 o
  10   9 -16     1319.40     1388.25    151.75 o
  11   9 -16       92.95       73.41    116.91 o
  -1  10 -16      545.31      546.82    101.71 o
   0  10 -16      335.67      245.47     83.53 o
   1  10 -16       49.53      184.55     94.14 o
   2  10 -16      711.36      902.00    138.26 o
   3  10 -16     1115.29     1035.88    142.99 o
   4  10 -16      527.93      525.16    112.99 o
   5  10 -16       77.88      199.85    186.24 o
   6  10 -16      801.07      875.03    213.43 o
   7  10 -16      412.11      408.58    107.61 o
 -14   1 -15      115.45       97.80     70.40 o
 -13   1 -15       24.04        5.37     65.36 o
 -12   1 -15       53.36      -32.05     60.12 o
 -11   1 -15      657.92      619.53     73.63 o
 -10   1 -15      157.26      132.06     83.25 o
  -9   1 -15     1032.15     1158.57     87.77 o
  -8   1 -15      936.71     1073.41    100.31 o
  -7   1 -15      566.74      566.52     66.68 o
  -6   1 -15     1766.80     1735.25    128.72 o
  -5   1 -15     2615.80     2669.19    145.78 o
  -4   1 -15      862.66      890.79     74.50 o
  -3   1 -15      174.23       83.21     45.52 o
  -2   1 -15       69.21       77.83     40.18 o
  -1   1 -15      628.13      646.26     65.88 o
   0   1 -15       46.06       91.38     40.40 o
   1   1 -15      475.37      517.60     62.54 o
   2   1 -15      647.26      493.70     61.61 o
   3   1 -15     1713.23     1573.33     94.81 o
   4   1 -15      244.78      242.74     48.95 o
   5   1 -15     1594.91     1422.62     91.83 o
   6   1 -15     1100.66     1113.65     84.00 o
   7   1 -15     1450.31     1582.26    112.77 o
   8   1 -15     1362.95     1290.44    106.47 o
   9   1 -15     1104.49     1005.20     96.14 o
  10   1 -15      318.15      422.19     87.87 o
  11   1 -15      119.88      100.36     67.21 o
  12   1 -15      119.11       15.80     59.99 o
  13   1 -15      307.35      298.48     88.37 o
  14   1 -15      846.88      580.23    109.13 o
  15   1 -15      440.48      336.03     93.67 o
  16   1 -15      622.85      463.08    102.73 o
  17   1 -15      173.19      240.69     90.94 o
  18   1 -15      139.02      208.07    137.30 o
  19   1 -15      410.62      438.94    117.23 o
  20   1 -15      186.20      228.38    152.26 o
 -14   2 -15      435.84      426.86    111.47 o
 -13   2 -15      141.89      103.02     87.33 o
 -12   2 -15       77.79       42.14     82.92 o
 -11   2 -15      826.48      820.54     96.69 o
 -10   2 -15      353.07      216.18     60.83 o
  -9   2 -15     3065.86     2657.58    127.33 o
  -8   2 -15     2217.46     2318.38    118.69 o
  -7   2 -15     1224.91     1213.56     88.71 o
  -6   2 -15     2603.60     2715.58    119.53 o
  -5   2 -15      204.06      189.66     56.90 o
  -4   2 -15     1055.39     1097.27     81.18 o
  -3   2 -15      631.36      514.71     63.24 o
  -2   2 -15      559.58      603.73     65.80 o
  -1   2 -15      284.89      305.28     51.60 o
   0   2 -15      217.10      192.35     49.10 o
   1   2 -15       78.86      112.87     43.77 o
   2   2 -15      688.38      615.36     66.04 o
   3   2 -15     3327.44     3309.04    121.20 o
   4   2 -15     1837.07     1811.04    149.52 o
   5   2 -15     1916.22     1887.67    121.22 o
   6   2 -15     3938.89     4090.67    262.46 o
   7   2 -15     2280.50     2356.28    137.05 o
   8   2 -15     2535.87     2607.26    201.84 o
   9   2 -15      421.37      364.14     68.93 o
  10   2 -15      746.98      765.04     89.45 o
  11   2 -15      436.71      378.69    114.19 o
  12   2 -15        4.65       -5.12     81.57 o
  13   2 -15       78.76      146.03     75.48 o
  14   2 -15      419.17      395.69     99.00 o
  15   2 -15      464.85      479.15    134.58 o
  16   2 -15      389.91      408.42    178.08 o
  17   2 -15      288.50      354.25    103.60 o
  18   2 -15      302.62      181.63    100.60 o
  19   2 -15      545.51      710.09    132.28 o
  20   2 -15      658.27      755.84    198.48 o
 -14   3 -15       44.19       48.30    104.68 o
 -13   3 -15       46.70      -93.14    108.75 o
 -12   3 -15      129.80      -21.88    108.75 o
 -11   3 -15     1256.53     1223.77    254.21 o
 -10   3 -15      412.26      393.65     96.64 o
  -9   3 -15     1139.00     1395.40    114.08 o
  -8   3 -15     2299.47     2393.75    119.84 o
  -7   3 -15     1727.94     1658.68    127.54 o
  -6   3 -15     2358.28     2258.40    114.77 o
  -5   3 -15      746.67      753.45     71.64 o
  -4   3 -15      904.05      924.61     86.79 o
  -3   3 -15      925.34      829.83     74.05 o
  -2   3 -15      599.76      513.26     60.71 o
  -1   3 -15       77.42       46.20     39.21 o
   0   3 -15      671.05      557.85     98.89 o
   1   3 -15      158.63      145.34     45.94 o
   2   3 -15       55.43      -11.83     39.28 o
   3   3 -15     3186.29     3065.69    147.74 o
   4   3 -15     1128.40     1010.28    108.57 o
   5   3 -15     1820.39     1864.08    138.18 o
   6   3 -15     1801.52     1860.63    123.46 o
   7   3 -15     1432.57     1402.01    108.31 o
   8   3 -15     1729.95     1586.99    114.02 o
   9   3 -15      732.31      717.51     85.20 o
  10   3 -15     1305.59     1212.36    104.55 o
  11   3 -15      227.97      142.50     61.26 o
  12   3 -15       31.33      -13.25     81.57 o
  13   3 -15        9.61      -59.30     59.30 o
  14   3 -15      528.73      492.10    104.76 o
  15   3 -15      298.45      276.24    126.43 o
  16   3 -15      359.72      430.98    111.47 o
  17   3 -15      355.15      409.68    154.97 o
  18   3 -15      597.16      848.07    205.27 o
  19   3 -15      336.60      538.12    123.99 o
 -13   4 -15      917.55     1079.49    148.86 o
 -12   4 -15      328.09      245.99    102.73 o
 -11   4 -15      335.32      208.03     95.37 o
 -10   4 -15       65.79       55.85     83.22 o
  -9   4 -15      925.44      819.49    123.46 o
  -8   4 -15     2024.34     1961.46    170.07 o
  -7   4 -15      477.47      535.88     78.70 o
  -6   4 -15      975.01     1137.40    101.34 o
  -5   4 -15      849.86      832.49    126.51 o
  -4   4 -15     1117.05     1285.46     88.03 o
  -3   4 -15     1125.44     1303.01     89.34 o
  -2   4 -15      559.11      524.03     63.20 o
  -1   4 -15      162.82      145.19     47.70 o
   0   4 -15      283.39      315.34     62.30 o
   1   4 -15      842.28      894.35     88.16 o
   2   4 -15      148.01       98.84     51.66 o
   3   4 -15     1701.54     1783.30    118.69 o
   4   4 -15      792.14      974.59    119.54 o
   5   4 -15     1116.75      997.29    215.20 o
   6   4 -15      638.71      617.00     91.68 o
   7   4 -15      198.48      264.71     74.75 o
   8   4 -15     1650.92     1593.17    117.67 o
   9   4 -15      279.17      218.02     63.84 o
  10   4 -15     1903.18     1559.77    237.55 o
  11   4 -15      143.27      118.63     57.95 o
  12   4 -15       90.14       44.18     58.04 o
  13   4 -15      504.74      459.80     99.75 o
  14   4 -15      269.65      344.50     95.61 o
  15   4 -15      138.36      198.80     88.37 o
  16   4 -15      293.05      407.74    195.76 o
  17   4 -15      305.87      310.23    101.03 o
  18   4 -15      789.46      837.76    136.13 o
  19   4 -15      485.14      725.93    187.60 o
 -13   5 -15      477.96      437.73    160.41 o
 -12   5 -15      183.60      134.06     99.09 o
 -11   5 -15      344.04      398.55    113.80 o
 -10   5 -15      195.82      186.47    111.47 o
  -9   5 -15      536.34      447.28    102.20 o
  -8   5 -15       69.05      -37.71     71.85 o
  -7   5 -15       83.64       80.70     78.19 o
  -6   5 -15       35.91       40.77     56.62 o
  -5   5 -15      135.16      171.02     61.92 o
  -4   5 -15      648.92      747.98    111.51 o
  -3   5 -15      556.21      359.17     91.18 o
  -2   5 -15     1448.35     1564.11    112.41 o
  -1   5 -15      821.83      845.86     88.77 o
   0   5 -15      193.73      283.96     84.31 o
   1   5 -15     1439.49     1342.51    104.96 o
   2   5 -15      246.81      246.78     61.26 o
   3   5 -15      867.30      919.81     90.86 o
   4   5 -15      314.95      281.15     92.66 o
   5   5 -15       82.73       48.64     51.08 o
   6   5 -15      273.06      320.61     67.18 o
   7   5 -15       58.55       81.21     51.87 o
   8   5 -15      789.41      869.69    103.09 o
   9   5 -15       34.53      137.88     59.07 o
  10   5 -15      842.08      799.71     89.68 o
  11   5 -15     1288.32     1391.75    113.49 o
  12   5 -15        1.35       71.00     57.17 o
  13   5 -15     1512.78     1756.64    165.20 o
  14   5 -15        3.29      -38.26     68.07 o
  15   5 -15      362.60      339.31     94.69 o
  16   5 -15      248.47      280.62    148.18 o
  17   5 -15       39.71       57.94     82.82 o
  18   5 -15       89.80        2.54     88.37 o
 -12   6 -15      527.28      837.40    195.76 o
 -11   6 -15      549.06      750.20    265.09 o
 -10   6 -15       89.17       42.50     90.94 o
  -9   6 -15       83.35       32.75     82.60 o
  -8   6 -15       81.09      138.66     86.51 o
  -7   6 -15       19.03      -38.29     69.99 o
  -6   6 -15      662.91      505.34    105.65 o
  -5   6 -15      200.76      176.41     82.60 o
  -4   6 -15      532.58      652.38    127.79 o
  -3   6 -15      466.63      433.25    103.32 o
  -2   6 -15     1032.43     1120.97    129.67 o
  -1   6 -15     1301.56     1251.59    133.11 o
   0   6 -15       47.10       59.93     68.49 o
   1   6 -15     1396.29     1314.19    105.09 o
   2   6 -15       52.49        7.68     46.70 o
   3   6 -15      441.20      405.59     70.03 o
   4   6 -15      153.72      124.23     54.80 o
   5   6 -15      405.33      414.88     70.97 o
   6   6 -15      414.05      385.97     70.97 o
   7   6 -15      109.01      139.28     59.81 o
   8   6 -15      187.87      156.82     60.68 o
   9   6 -15      585.67      484.98     76.35 o
  10   6 -15       22.04       23.44     54.12 o
  11   6 -15     1119.29      972.34    102.89 o
  12   6 -15      193.02      166.48     67.46 o
  13   6 -15      532.48      631.47     90.76 o
  14   6 -15      316.40      102.37     79.63 o
  15   6 -15      396.77      498.71    150.90 o
  16   6 -15      515.59      504.42    194.40 o
  17   6 -15       45.90      -82.07     82.07 o
 -11   7 -15      439.99      454.05    163.13 o
 -10   7 -15      735.84      589.99    174.01 o
  -9   7 -15      173.45       53.18     87.33 o
  -8   7 -15      457.88      431.94    116.30 o
  -7   7 -15      124.75      -32.89     78.54 o
  -6   7 -15      226.08      156.03     88.64 o
  -5   7 -15      198.50      195.76     92.28 o
  -4   7 -15      816.05      847.87    125.83 o
  -3   7 -15      338.87      327.87     92.74 o
  -2   7 -15      253.82      241.80     70.03 o
  -1   7 -15      267.03      293.43     73.17 o
   0   7 -15      142.95      138.89    156.33 o
   1   7 -15     1437.69     1307.49    139.37 o
   2   7 -15      520.01      516.78    103.76 o
   3   7 -15      986.32     1041.57    124.92 o
   4   7 -15       66.58       83.97     65.81 o
   5   7 -15      296.13      303.17    107.98 o
   6   7 -15      332.94      225.69     72.41 o
   7   7 -15      407.55      497.22    121.84 o
   8   7 -15      393.38      334.05     71.11 o
   9   7 -15     1390.95     1358.85    115.86 o
  10   7 -15      185.18      133.50     59.99 o
  11   7 -15      210.47      177.82     65.42 o
  12   7 -15       45.31      107.86     62.66 o
  13   7 -15      324.43      286.96     77.46 o
  14   7 -15      119.77      298.71    100.92 o
  15   7 -15      296.52      285.87     99.47 o
  16   7 -15      179.65      267.22    107.59 o
  -9   8 -15       23.40       54.38    125.07 o
  -8   8 -15      830.15      485.22    274.60 o
  -7   8 -15      243.27      113.80     92.87 o
  -6   8 -15      748.86     1001.34    169.93 o
  -5   8 -15      477.97      526.45    159.05 o
  -4   8 -15       73.83       48.38     83.48 o
  -3   8 -15      411.82      478.40     86.22 o
  -2   8 -15       36.07       78.92     65.32 o
  -1   8 -15      157.12      222.00     72.17 o
   0   8 -15      100.65      132.34     66.48 o
   1   8 -15        6.15      -54.81     54.81 o
   2   8 -15      409.64      407.27     76.35 o
   3   8 -15      244.06      327.93     90.11 o
   4   8 -15      325.34      334.74     95.16 o
   5   8 -15      823.82      960.36    134.58 o
   6   8 -15      113.17      136.01     79.77 o
   7   8 -15      480.86      547.37    107.39 o
   8   8 -15      449.15      454.54     96.13 o
   9   8 -15      121.64      143.01     63.11 o
  10   8 -15      271.60      171.12     66.74 o
  11   8 -15      370.73      463.78     82.55 o
  12   8 -15      277.15      251.35     84.88 o
  13   8 -15      244.15      221.59     94.20 o
  14   8 -15       52.54       66.39     89.01 o
  15   8 -15      378.50      401.13    114.09 o
  -7   9 -15      210.00      190.32    144.10 o
  -6   9 -15      531.47      582.69    126.71 o
  -5   9 -15      292.12      342.67    109.53 o
  -4   9 -15       96.53       78.20     72.95 o
  -3   9 -15      304.04      255.74     79.00 o
  -2   9 -15       85.42       65.50     68.31 o
  -1   9 -15        2.74       65.94     66.37 o
   0   9 -15      212.23      229.60     75.56 o
   1   9 -15       41.75        5.67     63.07 o
   2   9 -15      454.10      413.39     82.70 o
   3   9 -15       30.47      135.32     64.90 o
   4   9 -15      365.02      395.80     93.11 o
   5   9 -15      383.65      422.22    135.94 o
   6   9 -15       21.49      112.83     71.13 o
   7   9 -15      486.72      544.30    106.69 o
   8   9 -15      152.09       65.25    195.76 o
   9   9 -15      182.25       62.40     78.75 o
  10   9 -15      244.87      355.92     95.03 o
  11   9 -15       45.60        5.44    103.32 o
  12   9 -15     1020.97      981.50    187.60 o
  13   9 -15      163.08      280.04    135.94 o
  -5  10 -15       12.42      -31.10     71.15 o
  -4  10 -15        4.03      -20.03     70.07 o
  -3  10 -15      900.26      904.45    112.45 o
  -2  10 -15      186.29      169.05     75.59 o
  -1  10 -15      246.96      202.44     94.55 o
   0  10 -15     1920.47     2002.32    150.89 o
   1  10 -15       82.68       97.49     70.38 o
   2  10 -15     1155.72     1194.04    118.42 o
   3  10 -15      202.49      227.07     76.70 o
   4  10 -15      337.54      266.03     87.06 o
   5  10 -15      770.38      609.40    112.45 o
   6  10 -15      298.83      109.08     96.52 o
   7  10 -15      548.81      557.81    118.27 o
   8  10 -15      807.20      706.16    117.08 o
   9  10 -15       69.02       -9.30     77.84 o
  10  10 -15      980.57      766.71    179.44 o
   0  11 -15     2312.84     2344.59    162.95 o
   1  11 -15       52.75       -4.26     70.53 o
   2  11 -15     1236.57     1189.42    125.67 o
   3  11 -15      163.98      222.73     80.69 o
   4  11 -15      298.18      282.72     82.95 o
   5  11 -15       90.64       24.19     71.72 o
   6  11 -15      128.21      101.21     85.54 o
 -16   0 -14     2413.97     2533.96    296.35 o
 -15   0 -14      774.21      758.56    182.16 o
 -14   0 -14     3298.74     3428.46    323.54 o
 -13   0 -14     1169.17     1088.82    129.25 o
 -12   0 -14     1061.48     1358.10    243.34 o
 -11   0 -14      977.15      963.75    114.58 o
 -10   0 -14      944.82      693.73    101.89 o
  -9   0 -14     3508.90     3367.46    175.27 o
  -8   0 -14     3807.97     3729.40    194.40 o
  -7   0 -14     1622.83     1641.96    136.13 o
  -6   0 -14    11960.29    12398.68    561.44 o
  -5   0 -14      908.94      798.39    104.68 o
  -4   0 -14     3142.47     3291.51    386.08 o
  -3   0 -14     1015.45     1103.12    156.33 o
  -2   0 -14     2607.77     2625.83    165.03 o
  -1   0 -14     1870.53     1941.36    142.23 o
   0   0 -14     2456.59     2186.21    148.99 o
   1   0 -14     1528.20     1679.69    130.35 o
   2   0 -14     1487.93     1427.80    167.21 o
   3   0 -14      660.96      640.77     89.38 o
   4   0 -14     1234.39     1050.51    108.61 o
   5   0 -14      691.10      621.21     88.37 o
   6   0 -14     5070.71     4941.40    492.11 o
   7   0 -14     3798.57     3647.87    177.82 o
   8   0 -14    13728.78    13300.78    483.95 o
   9   0 -14     1472.71     1378.45    182.16 o
  10   0 -14     6153.91     6041.27    345.29 o
  11   0 -14     3107.28     3072.29    277.32 o
  12   0 -14      598.67      312.67    111.47 o
  13   0 -14      824.29     1092.97    182.16 o
  14   0 -14     5447.68     4507.84    312.67 o
  15   0 -14     3242.25     3259.89    301.79 o
  16   0 -14     4450.26     4616.59    326.26 o
  17   0 -14     1087.98     1457.30    217.51 o
  18   0 -14     2458.66     1813.47    247.41 o
  19   0 -14      448.29      473.08    160.41 o
  20   0 -14     1411.84     1511.68    241.98 o
  21   0 -14      721.44      633.49    195.76 o
 -16   1 -14     2169.78     2591.06    304.51 o
 -15   1 -14      490.94      505.89     89.16 o
 -14   1 -14     1597.26     1776.30    191.82 o
 -13   1 -14      334.06      394.13     77.68 o
 -12   1 -14     1386.51     1520.81    100.76 o
 -11   1 -14     1431.17     1428.22     96.72 o
 -10   1 -14      455.87      519.76     70.38 o
  -9   1 -14     1934.36     2040.97    116.94 o
  -8   1 -14      882.70     1013.62     80.84 o
  -7   1 -14     3365.52     3106.44    119.71 o
  -6   1 -14     7027.55     6796.02    173.76 o
  -5   1 -14     2914.74     2731.88    138.37 o
  -4   1 -14     5718.72     5692.12    174.63 o
  -3   1 -14     2775.54     2847.55    119.69 o
  -2   1 -14     1825.40     1903.80     98.01 o
  -1   1 -14      849.44      737.50     65.00 o
   0   1 -14     2030.50     2156.31    105.80 o
   1   1 -14      494.38      478.24     56.57 o
   2   1 -14     1070.62      986.88     94.58 o
   3   1 -14       72.57       60.66     70.25 o
   4   1 -14     1112.26     1287.21     82.91 o
   5   1 -14     1082.60     1109.34     80.70 o
   6   1 -14     5278.50     5456.67    155.80 o
   7   1 -14     2347.30     2431.29    137.63 o
   8   1 -14     8266.06     8570.21    238.47 o
   9   1 -14      761.08      665.29     80.29 o
  10   1 -14     5180.42     5078.56    271.88 o
  11   1 -14      447.81      348.29     82.92 o
  12   1 -14       68.46       54.54     65.03 o
  13   1 -14     1345.09     1325.53    186.24 o
  14   1 -14     1873.95     1718.52    153.80 o
  15   1 -14     2405.92     2255.36    179.38 o
  16   1 -14     4223.54     4301.71    223.92 o
  17   1 -14      163.32      131.77    209.35 o
  18   1 -14     2101.23     2181.27    188.14 o
  19   1 -14      355.89      479.67    117.23 o
  20   1 -14      738.36      897.15    144.03 o
  21   1 -14      207.29      157.69    144.10 o
 -16   2 -14      524.43      669.96    124.11 o
 -15   2 -14      300.98      290.97    102.49 o
 -14   2 -14     1849.78     2112.05    365.68 o
 -13   2 -14      413.75      554.79     85.62 o
 -12   2 -14     2417.14     2896.17    159.10 o
 -11   2 -14     1719.19     1665.61    101.96 o
 -10   2 -14      780.32      739.27     72.27 o
  -9   2 -14      170.71      123.47     48.37 o
  -8   2 -14      522.11      459.78     59.23 o
  -7   2 -14      204.18      144.99     51.15 o
  -6   2 -14     1643.44     1535.12     92.09 o
  -5   2 -14      435.52      489.01     58.72 o
  -4   2 -14     7490.42     7512.29    182.50 o
  -3   2 -14     3120.33     2894.95    133.82 o
  -2   2 -14     2461.30     2564.89    116.06 o
  -1   2 -14     1021.09     1086.55     83.98 o
   0   2 -14     1263.33     1268.09    125.58 o
   1   2 -14      459.05      447.23     55.29 o
   2   2 -14      284.79      253.21     47.88 o
   3   2 -14      590.84      492.95     58.28 o
   4   2 -14       88.31       57.03     39.95 o
   5   2 -14     2476.56     2501.04    212.83 o
   6   2 -14     1549.21     1397.45    103.07 o
   7   2 -14     2574.81     2499.07    145.58 o
   8   2 -14     2494.83     2317.95    131.78 o
   9   2 -14     1464.72     1407.21    107.12 o
  10   2 -14     1924.56     1942.51    201.52 o
  11   2 -14       91.98       57.27     61.43 o
  12   2 -14      172.37       35.99     64.38 o
  13   2 -14     2304.44     2212.53    173.98 o
  14   2 -14       35.72       18.80    137.30 o
  15   2 -14     2631.98     2703.58    196.99 o
  16   2 -14     1260.23     1395.42    160.41 o
  17   2 -14      230.76      370.45    119.63 o
  18   2 -14      923.26      988.69    139.37 o
  19   2 -14      467.03      711.25    124.92 o
  20   2 -14      150.00       50.71     91.18 o
  21   2 -14      122.49       46.22    138.66 o
 -15   3 -14      772.07     1047.50    144.38 o
 -14   3 -14      554.33      397.26    107.20 o
 -13   3 -14      487.72      667.04    122.12 o
 -12   3 -14     1363.26     1735.41    350.73 o
 -11   3 -14      765.01      733.26    115.58 o
 -10   3 -14     3468.82     3479.75    155.28 o
  -9   3 -14      143.69       69.03     45.03 o
  -8   3 -14     1009.31      986.78     78.20 o
  -7   3 -14      215.08      187.14     48.73 o
  -6   3 -14      338.80      326.96     54.03 o
  -5   3 -14      793.06      791.66     70.36 o
  -4   3 -14     2065.74     2012.25    103.48 o
  -3   3 -14     2326.12     2098.81    103.71 o
  -2   3 -14     1572.72     1450.55     87.11 o
  -1   3 -14      646.40      653.76     64.90 o
   0   3 -14     2125.35     2064.92    103.15 o
   1   3 -14       22.34       54.61     39.31 o
   2   3 -14      402.80      390.08     53.99 o
   3   3 -14     1016.27     1072.94     89.66 o
   4   3 -14      358.85      434.23     64.32 o
   5   3 -14     5544.22     5578.81    181.48 o
   6   3 -14      140.56      196.27     53.69 o
   7   3 -14     6527.71     6773.30    277.00 o
   8   3 -14     1088.27     1213.48    133.09 o
   9   3 -14      317.41      315.48     70.51 o
  10   3 -14       94.83       82.45     50.18 o
  11   3 -14      514.83      454.10     71.46 o
  12   3 -14      140.19      111.11     70.82 o
  13   3 -14     1311.29     1342.75    169.93 o
  14   3 -14       52.18      124.14     75.92 o
  15   3 -14     2603.41     2461.22    188.38 o
  16   3 -14      911.19      820.27    140.02 o
  17   3 -14     1438.93     1207.27    145.06 o
  18   3 -14      295.08      399.86    110.43 o
  19   3 -14      483.93      492.80    111.86 o
  20   3 -14      113.95       -0.14    118.27 o
  21   3 -14       43.44      154.97    141.38 o
 -15   4 -14      826.07      755.84    174.01 o
 -14   4 -14      288.33      214.11    101.83 o
 -13   4 -14      614.06      532.50    120.05 o
 -12   4 -14     2091.35     2126.25    184.26 o
 -11   4 -14      326.20      259.82     96.39 o
 -10   4 -14     1797.16     1887.81    167.82 o
  -9   4 -14      438.84      721.09    111.06 o
  -8   4 -14     1665.47     1630.95    114.81 o
  -7   4 -14     1200.63     1269.80     86.33 o
  -6   4 -14      148.33      136.39     61.61 o
  -5   4 -14     1665.78     1819.95     99.01 o
  -4   4 -14      490.55      454.43     58.90 o
  -3   4 -14     3191.15     3132.46    114.59 o
  -2   4 -14     2097.23     2227.21    107.63 o
  -1   4 -14     1149.65     1314.96     84.91 o
   0   4 -14     2237.73     2420.90    143.81 o
   1   4 -14       22.13      -18.90     42.97 o
   2   4 -14      605.12      713.31     90.59 o
   3   4 -14       35.53       44.06     44.93 o
   4   4 -14      764.23      725.27     78.81 o
   5   4 -14     5600.79     5666.51    184.22 o
   6   4 -14       43.57       42.63     58.75 o
   7   4 -14     5982.49     6183.23    192.96 o
   8   4 -14     1953.73     2051.75    124.03 o
   9   4 -14     1267.72     1424.34    106.58 o
  10   4 -14      316.92      293.70     65.25 o
  11   4 -14      507.64      572.60    102.79 o
  12   4 -14     1012.81      962.89     95.12 o
  13   4 -14      839.70      765.13    113.38 o
  14   4 -14       24.44      104.82     72.98 o
  15   4 -14     2023.27     2212.14    180.59 o
  16   4 -14      309.30      302.62    125.07 o
  17   4 -14     3220.18     3194.43    224.91 o
  18   4 -14      180.89      244.59     96.39 o
  19   4 -14      608.99      602.25    124.96 o
  20   4 -14      269.55      326.26    160.41 o
 -14   5 -14      491.18      660.71    129.67 o
 -13   5 -14      189.70      271.12    106.37 o
 -12   5 -14      574.67      802.78    135.04 o
 -11   5 -14     1675.84     1787.63    173.34 o
 -10   5 -14     1056.71     1170.32    326.26 o
  -9   5 -14       83.95       94.96     78.54 o
  -8   5 -14     1035.68     1173.03    136.46 o
  -7   5 -14     1313.01     1555.49    426.86 o
  -6   5 -14      921.29      934.03    154.74 o
  -5   5 -14     1752.96     1808.63    120.93 o
  -4   5 -14      480.45      643.71    104.68 o
  -3   5 -14     3337.52     3538.62    147.89 o
  -2   5 -14     1144.35     1130.02    113.19 o
  -1   5 -14     1800.65     1877.22    118.03 o
   0   5 -14     1919.21     1818.86    143.62 o
   1   5 -14       11.75       36.08     40.00 o
   2   5 -14      146.57      137.41     47.88 o
   3   5 -14      521.17      411.62     77.29 o
   4   5 -14     1227.97     1142.87    151.01 o
   5   5 -14     4252.91     4326.94    259.84 o
   6   5 -14     2359.24     2340.88    134.36 o
   7   5 -14     2874.80     3059.30    140.66 o
   8   5 -14      250.02      361.67     66.29 o
   9   5 -14     1429.46     1490.55    109.81 o
  10   5 -14     1292.27     1152.73    100.58 o
  11   5 -14      844.52      876.21     92.06 o
  12   5 -14     1378.02     1428.30    226.64 o
  13   5 -14     1527.08     1474.00    148.99 o
  14   5 -14      837.55      640.94    109.53 o
  15   5 -14     2386.88     2470.12    481.23 o
  16   5 -14      469.17      392.18    142.74 o
  17   5 -14     2748.00     2822.80    212.38 o
  18   5 -14      264.72      228.46     98.33 o
  19   5 -14      999.83     1020.89    161.77 o
  20   5 -14      350.66      187.60    146.82 o
 -13   6 -14      473.36      435.01    160.41 o
 -12   6 -14       55.68      -68.09     87.39 o
 -11   6 -14     1451.20     1675.24    175.71 o
 -10   6 -14      564.19      547.40    113.23 o
  -9   6 -14      229.29      181.93     88.19 o
  -8   6 -14      409.59      486.27    106.69 o
  -7   6 -14      842.71      732.89    116.20 o
  -6   6 -14      762.41      872.05    120.71 o
  -5   6 -14     1381.20     1743.25    159.26 o
  -4   6 -14      250.35      203.91     78.82 o
  -3   6 -14     4767.37     4906.27    280.04 o
  -2   6 -14     1091.46      775.97    111.31 o
  -1   6 -14     2590.43     2544.23    176.37 o
   0   6 -14      717.03      729.91     81.55 o
   1   6 -14       11.39       17.92     58.70 o
   2   6 -14      127.98       66.06     50.54 o
   3   6 -14      492.84      474.20     60.37 o
   4   6 -14     1596.85     1604.96    112.35 o
   5   6 -14     2539.11     2387.55    214.78 o
   6   6 -14     1886.10     1913.26    120.61 o
   7   6 -14     2225.75     2254.61    131.33 o
   8   6 -14      254.65      302.00     87.10 o
   9   6 -14     1893.41     2216.06    131.16 o
  10   6 -14     1168.52     1060.81     97.79 o
  11   6 -14     1502.05     1394.08    109.26 o
  12   6 -14     1309.47     1269.46    107.16 o
  13   6 -14      611.46      526.16    122.09 o
  14   6 -14     1531.36     1462.09    169.93 o
  15   6 -14     1297.75     1311.13    147.88 o
  16   6 -14      416.15      428.58    107.45 o
  17   6 -14     1442.28     1402.44    160.11 o
  18   6 -14      173.97      159.43     95.90 o
  19   6 -14     1553.85     1761.81    258.29 o
 -12   7 -14      227.10      271.88    146.82 o
 -11   7 -14      356.31      344.46    111.47 o
 -10   7 -14      376.49      438.04    184.88 o
  -9   7 -14      956.82     1103.31    281.40 o
  -8   7 -14      313.98      415.21    106.84 o
  -7   7 -14      444.59      293.18    194.40 o
  -6   7 -14      649.95      492.34    107.45 o
  -5   7 -14      933.20     1175.83    140.19 o
  -4   7 -14      562.95      700.05    111.68 o
  -3   7 -14     4686.35     5067.03    233.29 o
  -2   7 -14      771.35      819.81    115.30 o
  -1   7 -14     4430.63     5018.37    216.11 o
   0   7 -14      148.69      220.85    108.79 o
   1   7 -14       96.71      125.95     58.20 o
   2   7 -14     1064.53     1167.16    148.18 o
   3   7 -14      314.13      243.63     78.75 o
   4   7 -14     2894.67     3047.42    184.02 o
   5   7 -14     1422.38     1476.00    108.24 o
   6   7 -14      248.55      359.88     66.91 o
   7   7 -14     1544.80     1532.11    204.74 o
   8   7 -14     2272.10     2480.92    141.69 o
   9   7 -14      593.16      793.62     89.82 o
  10   7 -14      209.10      227.61     62.94 o
  11   7 -14      476.26      425.04     76.96 o
  12   7 -14      545.78      459.74     77.43 o
  13   7 -14      381.37      501.70    122.74 o
  14   7 -14     1993.14     2457.11    191.22 o
  15   7 -14      665.30      663.70    117.23 o
  16   7 -14     1135.20     1265.95    151.55 o
  17   7 -14      613.58      615.52    123.46 o
  18   7 -14      223.06      226.14    190.32 o
 -11   8 -14     2099.52     1892.31    266.45 o
 -10   8 -14      479.32      300.86    182.16 o
  -9   8 -14      761.35      791.30    207.99 o
  -8   8 -14      344.57      362.20    108.78 o
  -7   8 -14      488.72      602.16    121.98 o
  -6   8 -14      196.33      175.86     93.23 o
  -5   8 -14      482.29      585.42    116.01 o
  -4   8 -14      827.60      832.74    122.86 o
  -3   8 -14     2711.00     2729.05    199.69 o
  -2   8 -14      164.89      121.13     63.82 o
  -1   8 -14     3832.76     4073.30    291.47 o
   0   8 -14      527.84      527.26     81.69 o
   1   8 -14     1138.54     1214.42    110.31 o
   2   8 -14     4144.75     4198.64    178.62 o
   3   8 -14       15.23       82.15     58.75 o
   4   8 -14     2548.56     2479.90    142.97 o
   5   8 -14     1703.37     1741.13    148.76 o
   6   8 -14      391.80      513.95    168.57 o
   7   8 -14     1952.39     2004.34    160.11 o
   8   8 -14     1174.19     1278.84    106.58 o
   9   8 -14      310.67      247.77     67.18 o
  10   8 -14      124.03      168.18     61.83 o
  11   8 -14      200.93      248.28     95.69 o
  12   8 -14      323.25      304.91     74.09 o
  13   8 -14      453.29      459.24    104.66 o
  14   8 -14     1394.72     1378.86    198.48 o
  15   8 -14      119.15       -7.06     95.16 o
  16   8 -14     2833.90     3117.69    237.90 o
  -9   9 -14      759.19      774.47    139.36 o
  -8   9 -14      248.96      238.64    110.53 o
  -7   9 -14      210.19      204.83     97.07 o
  -6   9 -14     1010.04     1011.40    142.23 o
  -5   9 -14      289.13      231.21     94.45 o
  -4   9 -14     1057.02      937.42    293.63 o
  -3   9 -14     1183.29     1325.78    120.32 o
  -2   9 -14      263.70      381.11     81.90 o
  -1   9 -14      417.79      490.91     86.85 o
   0   9 -14       47.56      -11.74     87.59 o
   1   9 -14     3960.94     4226.17    186.87 o
   2   9 -14      120.38      168.85     77.48 o
   3   9 -14      831.49      925.96    100.84 o
   4   9 -14     1459.51     1651.20    122.97 o
   5   9 -14      254.79      278.39     77.79 o
   6   9 -14     4508.17     4887.98    182.91 o
   7   9 -14      449.74      543.81     82.82 o
   8   9 -14     2316.37     2107.23    255.57 o
   9   9 -14      616.05      645.75    107.66 o
  10   9 -14      441.25      329.42     89.72 o
  11   9 -14      248.57      217.51    119.63 o
  12   9 -14      105.92      122.35    119.63 o
  13   9 -14      545.64      698.44    121.80 o
  14   9 -14      868.46     1019.57    220.23 o
  -7  10 -14       37.19      -35.72     84.00 o
  -6  10 -14     1177.36     1172.38    156.46 o
  -5  10 -14       82.55       55.58     69.80 o
  -4  10 -14      957.60      982.99    124.03 o
  -3  10 -14      381.51      466.40     89.45 o
  -2  10 -14      240.69      190.63     87.23 o
  -1  10 -14     1305.71     1521.29    129.98 o
   0  10 -14      249.50      181.69     73.67 o
   1  10 -14      368.70      305.02     77.13 o
   2  10 -14      399.98      444.33     82.45 o
   3  10 -14      544.80      482.51     84.56 o
   4  10 -14     1325.62     1408.70    119.69 o
   5  10 -14      117.60      151.26     93.80 o
   6  10 -14     1805.24     2121.66    142.15 o
   7  10 -14      198.38      177.71     68.88 o
   8  10 -14     1504.84     1537.47    125.68 o
   9  10 -14      375.94      353.45    138.66 o
  10  10 -14      257.10      255.57    127.79 o
  -5  11 -14      349.69      412.50     99.36 o
  -4  11 -14      772.10      734.49    109.68 o
  -3  11 -14       17.70      -66.68     66.68 o
  -2  11 -14      839.24      855.25    107.86 o
  -1  11 -14      318.05      237.15     83.13 o
   0  11 -14      497.59      286.77     83.78 o
   1  11 -14      454.86      484.53     89.96 o
   2  11 -14       76.07       67.33     69.64 o
   3  11 -14      193.14      261.53     78.13 o
   4  11 -14     1134.88     1130.75    121.19 o
   5  11 -14      438.15      625.81     94.27 o
   6  11 -14     1739.64     1704.35    133.82 o
   7  11 -14      417.69      363.97     99.00 o
   8  11 -14     1045.54     1054.91    206.63 o
   9  11 -14      175.61      236.54    146.82 o
   2  12 -14       62.00       -5.18     68.96 o
   3  12 -14      452.75      500.48    119.15 o
   4  12 -14      388.96      457.87    112.36 o
 -17   1 -13      355.80      535.61    176.72 o
 -16   1 -13      209.25      105.98     93.67 o
 -15   1 -13     1048.74      862.13    110.93 o
 -14   1 -13      217.78      314.68     73.25 o
 -13   1 -13      484.67      450.83     78.68 o
 -12   1 -13      389.03      379.62     61.25 o
 -11   1 -13       12.40       -8.26     48.27 o
 -10   1 -13      664.10      613.84     66.09 o
  -9   1 -13      945.55      831.73     72.52 o
  -8   1 -13      471.21      520.35     60.05 o
  -7   1 -13     1489.18     1433.89     86.89 o
  -6   1 -13      418.36      410.56     55.24 o
  -5   1 -13       67.20       32.78     36.52 o
  -4   1 -13       99.84       67.53     36.87 o
  -3   1 -13     1169.73     1139.34     81.63 o
  -2   1 -13      442.77      459.97     52.40 o
  -1   1 -13      380.51      426.05     51.42 o
   0   1 -13      745.21      814.66     64.38 o
   1   1 -13      435.58      445.01     53.27 o
   2   1 -13      160.77      126.92     39.10 o
   3   1 -13       16.84        7.22     26.08 o
   4   1 -13     1139.78     1048.67     59.46 o
   5   1 -13       48.40       11.08     45.13 o
   6   1 -13      367.57      345.16     64.42 o
   7   1 -13     1317.52     1426.56    108.31 o
   8   1 -13      355.77      312.87     58.08 o
   9   1 -13     1652.22     1351.33    107.68 o
  10   1 -13      563.89      457.45     88.36 o
  11   1 -13     1558.27     1315.90    125.91 o
  12   1 -13      317.50      180.95     70.82 o
  13   1 -13      184.21      111.70     67.74 o
  14   1 -13       41.48        1.14     58.77 o
  15   1 -13       92.82      130.33     75.92 o
  16   1 -13       17.86        8.27     67.74 o
  17   1 -13        8.83       94.81     74.90 o
  18   1 -13       86.85       26.78     99.24 o
  19   1 -13      632.88      761.35    202.55 o
  20   1 -13      211.25       65.74     86.45 o
  21   1 -13      345.71      515.17    126.84 o
  22   1 -13      483.04      823.81    201.19 o
 -17   2 -13      453.74      454.05    182.16 o
 -16   2 -13      316.43      263.78    144.10 o
 -15   2 -13      766.95      851.82    322.18 o
 -14   2 -13      616.69      716.93     94.24 o
 -13   2 -13     1053.03     1124.30    106.27 o
 -12   2 -13      670.24      743.46     88.57 o
 -11   2 -13       65.93       89.95     45.08 o
 -10   2 -13      128.93      187.37     48.78 o
  -9   2 -13      181.33      208.93     56.51 o
  -8   2 -13       79.39       21.96     39.31 o
  -7   2 -13     1127.02     1136.95     78.84 o
  -6   2 -13     1071.76     1060.16     75.22 o
  -5   2 -13     1374.68     1290.46     80.94 o
  -4   2 -13     1233.85     1123.58     76.15 o
  -3   2 -13     3368.97     3346.66    112.24 o
  -2   2 -13      834.72      821.13     65.42 o
  -1   2 -13     1074.48     1073.97     73.52 o
   0   2 -13     1930.30     1905.13     93.83 o
   1   2 -13       34.63       51.52     34.14 o
   2   2 -13      308.01      227.04     44.61 o
   3   2 -13      516.90      583.34     50.95 o
   4   2 -13      923.58      882.72     59.85 o
   5   2 -13     1089.79     1020.52     85.22 o
   6   2 -13     1526.86     1610.48    110.27 o
   7   2 -13      987.41      942.81     68.92 o
   8   2 -13     1798.80     1897.74    118.56 o
   9   2 -13     1291.97     1198.80     93.63 o
  10   2 -13      596.42      632.50     87.39 o
  11   2 -13      217.43      299.33     75.48 o
  12   2 -13     1326.50     1437.76    167.21 o
  13   2 -13     1318.61     1309.96    201.19 o
  14   2 -13     1519.13     1205.99    129.67 o
  15   2 -13      166.49      216.15     80.75 o
  16   2 -13      853.07      660.68    154.97 o
  17   2 -13      193.55       23.38     71.92 o
  18   2 -13      199.18      325.46    126.43 o
  19   2 -13     1126.63     1142.53    198.48 o
  20   2 -13      513.38      622.70    124.92 o
  21   2 -13      719.34      948.01    269.17 o
  22   2 -13      751.79      568.24    182.16 o
 -17   3 -13      351.82      384.61    113.65 o
 -16   3 -13      312.77      392.09    111.06 o
 -15   3 -13      615.36      579.44    197.12 o
 -14   3 -13     1126.88     1083.90    140.37 o
 -13   3 -13     1131.46     1174.92    138.06 o
 -12   3 -13      239.98      244.52     87.44 o
 -11   3 -13      421.86      573.01     79.77 o
 -10   3 -13      188.13      247.82     62.78 o
  -9   3 -13     1507.85     1369.90     87.49 o
  -8   3 -13        9.15      -14.55     38.86 o
  -7   3 -13     1205.45     1196.68     98.50 o
  -6   3 -13     1120.26     1072.22     75.74 o
  -5   3 -13     1380.69     1401.75     84.25 o
  -4   3 -13     2825.79     2865.22    107.74 o
  -3   3 -13     3938.14     4122.78    125.79 o
  -2   3 -13     1187.59     1170.47     77.61 o
  -1   3 -13      746.04      830.44     65.90 o
   0   3 -13      801.67      920.50     68.63 o
   1   3 -13      101.14      124.75     39.59 o
   2   3 -13      236.39      186.21     36.40 o
   3   3 -13       98.09       67.09     49.14 o
   4   3 -13       61.14       58.63     34.84 o
   5   3 -13      575.64      512.20     65.66 o
   6   3 -13      553.74      479.05     53.44 o
   7   3 -13      726.16      740.51     76.19 o
   8   3 -13     3880.77     3658.24    144.10 o
   9   3 -13     1339.44     1232.84     95.17 o
  10   3 -13     1580.32     1519.51    107.20 o
  11   3 -13     2393.67     2186.47    127.89 o
  12   3 -13     2569.06     2648.26    177.82 o
  13   3 -13      863.41     1127.58    123.00 o
  14   3 -13      423.42      381.91    194.40 o
  15   3 -13       81.14       50.30     67.29 o
  16   3 -13      431.06      234.78     87.33 o
  17   3 -13       41.15       73.62     89.72 o
  18   3 -13      229.52      307.28    164.49 o
  19   3 -13      873.71      997.92    143.22 o
  20   3 -13      915.98      882.70    136.34 o
  21   3 -13      530.02      461.74    124.56 o
  22   3 -13      913.18      986.94    212.07 o
 -16   4 -13      150.38      233.48    105.16 o
 -15   4 -13      211.45      108.11     92.52 o
 -14   4 -13      719.99      653.95    126.08 o
 -13   4 -13      448.82      461.76    108.30 o
 -12   4 -13      564.94      536.73    109.53 o
 -11   4 -13     1908.69     1749.37    159.82 o
 -10   4 -13      515.56      549.89    102.49 o
  -9   4 -13     1132.96      990.41    124.07 o
  -8   4 -13        1.75       37.75     41.94 o
  -7   4 -13      676.49      746.80     66.52 o
  -6   4 -13      129.50      109.11     42.21 o
  -5   4 -13      877.91      883.69     70.56 o
  -4   4 -13     2184.25     2276.77    132.64 o
  -3   4 -13     1712.22     1660.99     91.25 o
  -2   4 -13     2286.61     2185.96    105.96 o
  -1   4 -13     1085.52     1153.92    115.77 o
   0   4 -13      215.21      289.45     55.64 o
   1   4 -13      617.82      744.82     64.04 o
   2   4 -13      276.40      331.35     75.35 o
   3   4 -13      322.69      402.61     50.73 o
   4   4 -13      130.30      182.18     49.78 o
   5   4 -13      278.38      276.00     65.68 o
   6   4 -13      291.38      279.61     56.17 o
   7   4 -13      986.42      984.93     86.08 o
   8   4 -13     4605.18     4827.52    163.74 o
   9   4 -13      310.20      279.94     59.12 o
  10   4 -13     2758.80     2776.23    301.77 o
  11   4 -13     1401.78     1564.34    121.52 o
  12   4 -13     3371.42     3461.55    146.51 o
  13   4 -13     1319.60     1207.01    128.77 o
  14   4 -13      132.64       96.70    149.54 o
  15   4 -13      301.63      294.19    156.33 o
  16   4 -13      127.13       62.50     84.28 o
  17   4 -13       30.91       40.50     74.90 o
  18   4 -13      214.59       72.60    111.47 o
  19   4 -13      211.55      244.75     99.75 o
  20   4 -13      337.70      209.53    104.66 o
  21   4 -13      231.33      182.16    149.54 o
 -16   5 -13      103.46       76.13    135.94 o
 -15   5 -13      139.40      175.54    105.16 o
 -14   5 -13       12.30       22.38     86.70 o
 -13   5 -13      190.61      227.92    101.84 o
 -12   5 -13      155.47      111.99     82.85 o
 -11   5 -13      821.82      880.41    126.54 o
 -10   5 -13       62.54       40.51    103.32 o
  -9   5 -13     1194.71      916.08    122.64 o
  -8   5 -13      264.10      250.94    123.71 o
  -7   5 -13      617.70      555.66    101.68 o
  -6   5 -13      508.61      493.27     75.99 o
  -5   5 -13      193.41      179.20     55.50 o
  -4   5 -13      107.84       60.19     39.57 o
  -3   5 -13       80.91       35.04     44.86 o
  -2   5 -13     1778.91     1868.85    118.15 o
  -1   5 -13      438.14      456.46     64.90 o
   0   5 -13      613.49      669.83     73.07 o
   1   5 -13      602.13      655.78     62.50 o
   2   5 -13      113.20       73.28     39.71 o
   3   5 -13      622.13      693.63     63.12 o
   4   5 -13      907.39      857.51     85.16 o
   5   5 -13      763.93      801.86     65.29 o
   6   5 -13      103.26       97.02     56.60 o
   7   5 -13      985.73      857.61     82.60 o
   8   5 -13     1948.55     2022.90    120.16 o
   9   5 -13      487.11      552.51     72.11 o
  10   5 -13      442.58      418.66     66.96 o
  11   5 -13       62.83       60.79     49.59 o
  12   5 -13     1121.09      995.39     94.32 o
  13   5 -13      981.60      934.56    117.94 o
  14   5 -13       88.33      146.09     75.78 o
  15   5 -13     1844.03     1947.84    451.33 o
  16   5 -13       97.54      187.26    104.68 o
  17   5 -13      652.67      584.65    115.30 o
  18   5 -13      297.81      149.20     93.67 o
  19   5 -13       92.47      264.89    100.59 o
  20   5 -13      150.68      -87.98    221.59 o
  21   5 -13      189.90      258.29    152.26 o
 -15   6 -13       97.49       46.22    135.94 o
 -14   6 -13      596.96      635.55    129.25 o
 -13   6 -13      117.42      127.95     96.96 o
 -12   6 -13      311.01      379.39    105.65 o
 -11   6 -13      595.39      655.37    118.45 o
 -10   6 -13      822.43      892.48    127.32 o
  -9   6 -13      501.53      620.36    114.09 o
  -8   6 -13      189.81      221.36     86.20 o
  -7   6 -13      734.57      602.23    106.03 o
  -6   6 -13      149.74       56.14     70.82 o
  -5   6 -13      454.80      267.90     82.60 o
  -4   6 -13      628.18      404.01     89.81 o
  -3   6 -13      386.95      466.34     90.30 o
  -2   6 -13      437.86      440.02    135.94 o
  -1   6 -13      457.12      360.00     62.38 o
   0   6 -13     1001.13     1114.54    105.17 o
   1   6 -13      907.06      936.13     85.00 o
   2   6 -13       54.21       -9.95     54.25 o
   3   6 -13     1297.80     1233.59     93.63 o
   4   6 -13      269.20      315.26     59.48 o
   5   6 -13      215.90      357.12     53.24 o
   6   6 -13      223.87      308.83     52.89 o
   7   6 -13      360.43      407.05     57.74 o
   8   6 -13      377.93      334.50     61.56 o
   9   6 -13      671.50      721.24     79.97 o
  10   6 -13       45.51      -35.30     45.52 o
  11   6 -13      820.75      735.29     83.03 o
  12   6 -13      257.81      214.57     61.95 o
  13   6 -13      814.71      754.68     88.25 o
  14   6 -13      404.04      379.42     93.97 o
  15   6 -13      332.03      375.20     96.13 o
  16   6 -13      324.58      235.79     90.30 o
  17   6 -13      777.08      881.79    132.49 o
  18   6 -13      440.48      338.78    146.82 o
  19   6 -13      297.09      291.52    218.87 o
  20   6 -13      246.16      448.61    157.69 o
 -14   7 -13      392.92      619.90    182.16 o
 -13   7 -13      306.94      103.65    103.32 o
 -12   7 -13      569.74      352.39    110.23 o
 -11   7 -13      664.66      640.87    124.56 o
 -10   7 -13      589.01      742.53    180.80 o
  -9   7 -13      374.67      329.45     99.82 o
  -8   7 -13      623.41      624.10    116.30 o
  -7   7 -13      144.04      109.83     82.07 o
  -6   7 -13      483.39      496.04    191.68 o
  -5   7 -13      656.64      636.63    167.21 o
  -4   7 -13     1064.24     1134.83    228.38 o
  -3   7 -13      858.07      860.93    123.71 o
  -2   7 -13      389.34      525.95     96.13 o
  -1   7 -13      423.94      451.55     73.55 o
   0   7 -13      144.61       92.52     56.65 o
   1   7 -13     1365.46     1368.65    148.42 o
   2   7 -13       47.91       92.17     60.30 o
   3   7 -13     1011.29     1214.26     97.41 o
   4   7 -13      163.57      107.27     50.75 o
   5   7 -13     1409.08     1217.30     96.82 o
   6   7 -13      216.40      242.73     57.70 o
   7   7 -13      194.32      159.06     54.16 o
   8   7 -13      716.10      733.77     80.97 o
   9   7 -13      385.11      493.55     99.67 o
  10   7 -13      963.47     1021.02     93.95 o
  11   7 -13     1008.83     1018.55     95.20 o
  12   7 -13      328.28      258.28     69.21 o
  13   7 -13      855.44      970.17     96.69 o
  14   7 -13      167.75      199.56     81.69 o
  15   7 -13      758.01      873.09    125.91 o
  16   7 -13      174.85       43.82     82.60 o
  17   7 -13      539.30      525.74    116.91 o
  18   7 -13      282.73      494.83    160.41 o
  19   7 -13      358.13      475.80    163.13 o
 -13   8 -13       57.94      -95.16    122.35 o
 -12   8 -13      256.85      171.29    103.82 o
 -11   8 -13      164.63      245.98    101.40 o
 -10   8 -13      481.98      487.30    117.29 o
  -9   8 -13      727.60      670.22    123.00 o
  -8   8 -13      176.09      229.91     98.33 o
  -7   8 -13      213.57      176.53    142.74 o
  -6   8 -13      496.74      515.54    108.61 o
  -5   8 -13      179.27      186.67     87.46 o
  -4   8 -13      906.03      926.20    125.39 o
  -3   8 -13      279.10      222.34    169.93 o
  -2   8 -13       88.45      100.16     85.13 o
  -1   8 -13      302.04      334.38     72.41 o
   0   8 -13      266.23      183.30     62.10 o
   1   8 -13      596.49      704.16    146.11 o
   2   8 -13      241.16      395.36     71.54 o
   3   8 -13       29.34      -46.44     46.44 o
   4   8 -13      801.15      887.90     89.88 o
   5   8 -13      393.20      378.51     69.54 o
   6   8 -13      140.99      164.33     58.59 o
   7   8 -13      283.18      282.10     55.23 o
   8   8 -13      573.77      586.62     74.75 o
   9   8 -13      712.14      698.44     82.99 o
  10   8 -13      803.49      759.81     86.79 o
  11   8 -13      518.07      497.68     77.79 o
  12   8 -13       13.75      -59.31     66.96 o
  13   8 -13      499.99      672.42    111.51 o
  14   8 -13      341.52      367.43     96.07 o
  15   8 -13      434.84      540.10    112.99 o
  16   8 -13       56.02      103.32    116.91 o
 -11   9 -13       68.59       78.85    135.94 o
 -10   9 -13       67.92       75.39     96.07 o
  -9   9 -13      415.97      328.12    109.13 o
  -8   9 -13      489.36      563.64    122.32 o
  -7   9 -13       62.96      139.19     87.54 o
  -6   9 -13      414.10      451.38    108.61 o
  -5   9 -13        8.82      -10.63     73.10 o
  -4   9 -13      421.88      535.15    109.93 o
  -3   9 -13      511.44      654.27     92.94 o
  -2   9 -13      232.63      264.45     71.08 o
  -1   9 -13      954.39      935.52    101.95 o
   0   9 -13       25.71      -48.50     48.50 o
   1   9 -13      727.01      760.25    108.70 o
   2   9 -13       97.74      139.94     62.50 o
   3   9 -13      318.49      401.72     74.82 o
   4   9 -13     1623.41     1643.08    119.52 o
   5   9 -13       49.23       62.88     56.99 o
   6   9 -13      239.43      183.77     62.75 o
   7   9 -13       31.82       78.51     58.51 o
   8   9 -13      231.75      342.97     70.63 o
   9   9 -13      581.68      659.21    101.60 o
  10   9 -13      493.10      501.59     79.25 o
  11   9 -13       29.06       38.82     67.75 o
  12   9 -13       72.92       94.82     84.25 o
  13   9 -13      347.42      226.95    141.38 o
  -9  10 -13      253.97      190.85    103.34 o
  -8  10 -13      749.71     1172.77    232.46 o
  -7  10 -13      698.25      632.82    127.97 o
  -6  10 -13      681.23      700.27    127.32 o
  -5  10 -13       42.21       32.25     82.30 o
  -4  10 -13      320.73      412.20     87.12 o
  -3  10 -13      288.85      337.84     81.42 o
  -2  10 -13        5.52       39.56     64.71 o
  -1  10 -13      973.93      951.54    103.65 o
   0  10 -13      139.14      200.69     70.08 o
   1  10 -13     1288.92     1317.33    140.01 o
   2  10 -13     1583.23     1558.31    123.58 o
   3  10 -13      345.90      461.92     80.55 o
   4  10 -13     2037.42     1839.20    129.56 o
   5  10 -13       17.45       70.24     57.70 o
   6  10 -13      743.21      854.63     94.33 o
   7  10 -13      151.45      144.03     73.07 o
   8  10 -13      279.95      297.15     72.40 o
   9  10 -13      288.73      335.95     99.24 o
  10  10 -13      338.89      250.13    133.22 o
  11  10 -13      461.88      435.01    154.97 o
  12  10 -13      214.54      141.38    133.22 o
  -7  11 -13      214.74      430.09    119.48 o
  -6  11 -13     1030.81     1185.58    127.07 o
  -5  11 -13       48.27      135.50     74.15 o
  -4  11 -13      814.76      928.30    111.10 o
  -3  11 -13      198.33      102.99     73.74 o
  -2  11 -13      187.46       71.22     69.97 o
  -1  11 -13      238.92      329.30     85.11 o
   0  11 -13       86.60       81.18     67.67 o
   1  11 -13      626.18      742.82    141.12 o
   2  11 -13     1078.33     1104.15    110.75 o
   3  11 -13      380.32      476.29     85.00 o
   4  11 -13     1787.62     1828.29    175.88 o
   5  11 -13      329.68      355.32     81.78 o
   6  11 -13     1017.42      912.64    103.00 o
   7  11 -13       69.66       39.87     76.89 o
   8  11 -13      258.41      198.48    135.94 o
   9  11 -13      552.94      502.99    165.85 o
  10  11 -13      129.70      241.98    141.38 o
  11  11 -13       76.49        0.00    122.35 o
  12  11 -13      256.18       81.57    135.94 o
  -4  12 -13      410.42      250.72     86.01 o
  -3  12 -13       51.86       73.58     74.17 o
  -2  12 -13      690.77      620.73    107.86 o
  -1  12 -13       94.93      128.85     76.01 o
   0  12 -13      517.87      388.44     86.85 o
   1  12 -13      267.09      112.22     75.44 o
   2  12 -13      731.01      658.38     97.94 o
   3  12 -13      516.72      492.62    110.53 o
   4  12 -13     1642.87     1888.67    175.75 o
   5  12 -13      144.64      162.45     91.74 o
   6  12 -13     1753.45     2028.26    274.60 o
   7  12 -13       60.63      119.63    135.94 o
   8  12 -13      801.34     1101.13    214.79 o
   9  12 -13      295.38      323.54    163.13 o
 -18   0 -12      924.40      818.37    193.04 o
 -17   0 -12     3041.94     3278.92    326.26 o
 -16   0 -12      672.46      704.18    176.72 o
 -15   0 -12      624.93      625.33    165.85 o
 -14   0 -12     1492.08     1440.75    156.33 o
 -13   0 -12      455.63      378.36     84.25 o
 -12   0 -12     3096.81     3216.11    177.03 o
 -11   0 -12      463.88      379.10     78.54 o
 -10   0 -12      396.99      443.73    110.11 o
  -9   0 -12     1036.78     1228.28    277.32 o
  -8   0 -12      823.16      861.72     97.54 o
  -7   0 -12      477.45      483.54     76.61 o
  -6   0 -12     3648.60     2968.40    293.63 o
  -5   0 -12    11519.04    11074.62    313.09 o
  -4   0 -12     2298.54     2026.87    133.60 o
  -3   0 -12     1668.31     1744.11    174.01 o
  -2   0 -12    11006.05    10658.07    301.67 o
  -1   0 -12     2561.55     2490.84    131.60 o
   0   0 -12    11586.76    11367.06    263.46 o
   1   0 -12     3838.59     4002.84    156.20 o
   2   0 -12     6064.81     6523.10    296.85 o
   3   0 -12      423.26      526.86     73.56 o
   4   0 -12     1399.11     1481.46    108.37 o
   5   0 -12       53.76        4.08     44.22 o
   6   0 -12     1999.32     1981.45    102.66 o
   7   0 -12      226.65      303.55     74.11 o
   8   0 -12    10125.68     9964.55    435.01 o
   9   0 -12    10692.45    10538.23    454.05 o
  10   0 -12    18322.96    17922.60    660.68 o
  11   0 -12     4325.99     4176.14    269.17 o
  12   0 -12     3289.95     3126.67    236.54 o
  13   0 -12     3667.52     3205.51    244.70 o
  14   0 -12     5532.80     5660.63    331.70 o
  15   0 -12     6378.58     6212.55    361.61 o
  16   0 -12     2531.82     2759.62    269.17 o
  17   0 -12     3379.42     3300.67    299.07 o
  18   0 -12      497.89      337.14    133.22 o
  19   0 -12     1433.94     1373.01    220.23 o
  20   0 -12     1726.31     1900.47    258.29 o
  21   0 -12      156.05      282.76    144.10 o
  22   0 -12     1803.75     2245.76    296.35 o
  23   0 -12      250.26      369.76    182.16 o
 -18   1 -12      423.35      241.98    165.85 o
 -17   1 -12     2465.69     2736.47    213.37 o
 -16   1 -12      526.11      493.23     87.62 o
 -15   1 -12      949.36     1046.84    115.33 o
 -14   1 -12     1347.25     1518.49    117.19 o
 -13   1 -12      226.24      190.72     51.92 o
 -12   1 -12     1600.65     1564.41     94.16 o
 -11   1 -12     1525.03     1485.37     90.07 o
 -10   1 -12     1560.94     1634.76    100.46 o
  -9   1 -12      587.97      579.27     61.17 o
  -8   1 -12       73.42      101.69     40.98 o
  -7   1 -12     1393.88     1511.98    114.59 o
  -6   1 -12       21.59        6.84     34.99 o
  -5   1 -12     1703.08     1685.14    140.33 o
  -4   1 -12      742.28      792.22     62.50 o
  -3   1 -12     1213.93     1167.76     72.61 o
  -2   1 -12     9291.69     8996.72    190.89 o
  -1   1 -12     1847.99     1744.53     87.32 o
   0   1 -12    10855.74    10471.51    192.02 o
   1   1 -12     4413.16     4161.87     99.24 o
   2   1 -12     7408.03     7425.39    139.32 o
   3   1 -12      818.07      765.64     49.85 o
   4   1 -12     1404.24     1404.11     75.56 o
   5   1 -12       13.68      -16.03     29.97 o
   6   1 -12     2121.24     2087.82    122.60 o
   7   1 -12     2293.76     2405.16     97.03 o
   8   1 -12     5299.98     5443.56    212.86 o
   9   1 -12     4766.79     4762.97    158.84 o
  10   1 -12     8992.57     9116.18    369.76 o
  11   1 -12       83.17       41.83     54.77 o
  12   1 -12     5776.25     5886.29    326.26 o
  13   1 -12      863.72      660.31    197.12 o
  14   1 -12     1614.83     1462.05    136.46 o
  15   1 -12     4068.27     4248.75    208.43 o
  16   1 -12      144.23      230.97     80.47 o
  17   1 -12     3383.37     3155.30    208.59 o
  18   1 -12      720.42      671.95    115.35 o
  19   1 -12     1869.71     1718.82    169.05 o
  20   1 -12     1102.32     1054.60    144.91 o
  21   1 -12       98.05      192.59     98.66 o
  22   1 -12     1767.72     1621.42    181.61 o
  23   1 -12       18.07       35.34    146.82 o
 -18   2 -12     1953.15     2330.05    301.79 o
 -17   2 -12     2015.26     2169.20    184.21 o
 -16   2 -12      192.83      111.33     89.94 o
 -15   2 -12      265.55      231.47    120.39 o
 -14   2 -12      333.70      277.42     73.24 o
 -13   2 -12       33.99        3.01     55.88 o
 -12   2 -12      577.36      590.60     80.03 o
 -11   2 -12      198.68      194.91     49.14 o
 -10   2 -12     5147.78     5221.84    146.37 o
  -9   2 -12      643.93      641.65     63.69 o
  -8   2 -12     5693.99     5624.71    147.19 o
  -7   2 -12     2754.61     2901.27    106.83 o
  -6   2 -12      265.78      312.25     47.67 o
  -5   2 -12      682.99      673.14     59.50 o
  -4   2 -12     1613.93     1491.98     81.85 o
  -3   2 -12      266.16      306.72     46.02 o
  -2   2 -12     3720.68     3911.35    116.59 o
  -1   2 -12     1022.33      949.76     66.74 o
   0   2 -12     5901.46     5561.40    142.56 o
   1   2 -12     3546.85     3645.08    101.50 o
   2   2 -12     4818.25     4587.63     99.92 o
   3   2 -12      437.26      400.17     44.18 o
   4   2 -12      927.00      923.66     58.36 o
   5   2 -12      479.05      466.86     59.65 o
   6   2 -12      376.25      371.21     46.70 o
   7   2 -12     4958.48     5065.27    135.67 o
   8   2 -12     1407.55     1441.37     79.12 o
   9   2 -12     2133.73     2191.99    120.02 o
  10   2 -12     3520.08     3570.04    150.00 o
  11   2 -12      581.59      519.90     85.54 o
  12   2 -12     4097.75     4059.11    327.62 o
  13   2 -12     1673.40     1712.25    143.22 o
  14   2 -12      982.98      782.49    108.51 o
  15   2 -12     1317.10     1128.93    225.66 o
  16   2 -12       83.95       38.83     64.38 o
  17   2 -12     2818.13     2668.81    192.86 o
  18   2 -12      795.87      923.23    129.67 o
  19   2 -12     1848.74     1888.01    174.92 o
  20   2 -12      484.57      495.70    117.66 o
  21   2 -12      271.99      290.42    104.45 o
  22   2 -12      805.92      661.64    212.07 o
  23   2 -12      375.45      407.83    182.16 o
 -18   3 -12     1186.21     1063.18    152.04 o
 -17   3 -12      565.22      482.57    119.43 o
 -16   3 -12     1223.27     1175.57    148.28 o
 -15   3 -12       19.75      -72.35     72.35 o
 -14   3 -12      106.00      145.75     86.20 o
 -13   3 -12      472.78      466.71    149.54 o
 -12   3 -12     1014.88     1110.16     99.72 o
 -11   3 -12       15.24       -6.23     48.93 o
 -10   3 -12     3004.07     3176.94    115.97 o
  -9   3 -12     4094.67     4191.56    128.28 o
  -8   3 -12     3475.52     3433.88    115.93 o
  -7   3 -12     1045.89     1010.31     71.28 o
  -6   3 -12      907.90      895.98     66.91 o
  -5   3 -12      250.95      254.19     44.24 o
  -4   3 -12      175.51      186.23     41.67 o
  -3   3 -12      299.23      310.71     46.53 o
  -2   3 -12      418.10      393.44     49.45 o
  -1   3 -12     3220.13     3488.36    110.13 o
   0   3 -12     1372.30     1298.87     76.54 o
   1   3 -12     7262.89     7187.02    166.26 o
   2   3 -12     3600.14     3611.82     90.21 o
   3   3 -12       46.49       45.12     28.29 o
   4   3 -12     1583.31     1611.71    111.14 o
   5   3 -12     1512.40     1505.22     77.26 o
   6   3 -12      744.04      805.76     62.10 o
   7   3 -12     3036.57     3245.44    119.36 o
   8   3 -12      660.08      686.01     71.67 o
   9   3 -12     1064.21     1046.24     84.56 o
  10   3 -12     1747.01     1850.44    110.24 o
  11   3 -12     1135.42     1163.58     92.04 o
  12   3 -12     2657.33     2354.39    164.37 o
  13   3 -12     2153.58     1999.30    155.72 o
  14   3 -12      205.28      136.36    104.68 o
  15   3 -12      488.13      464.74     92.87 o
  16   3 -12     2349.30     1859.18    160.52 o
  17   3 -12     1657.49     1668.42    160.52 o
  18   3 -12     1048.64     1139.20    139.13 o
  19   3 -12     2199.43     2261.11    188.38 o
  20   3 -12      288.91       90.57     92.22 o
  21   3 -12     1018.76      707.95    139.29 o
  22   3 -12      124.21      100.60    141.38 o
 -17   4 -12      417.61      460.29    358.89 o
 -16   4 -12     1371.97     1383.05    328.98 o
 -15   4 -12      117.40      159.39     92.04 o
 -14   4 -12      210.63      247.47     96.96 o
 -13   4 -12      480.61      575.34    111.47 o
 -12   4 -12      515.78      525.38    105.65 o
 -11   4 -12     2700.05     2638.72    236.54 o
 -10   4 -12     2308.48     2351.53    176.72 o
  -9   4 -12     2998.27     3078.79    197.13 o
  -8   4 -12     3170.61     3014.66    112.59 o
  -7   4 -12     1961.70     1872.05     93.36 o
  -6   4 -12     2688.43     2346.88    125.97 o
  -5   4 -12     1887.87     1894.36     92.07 o
  -4   4 -12      331.58      324.06     63.57 o
  -3   4 -12     1904.03     1766.52    123.62 o
  -2   4 -12      531.54      415.83     50.59 o
  -1   4 -12     5225.79     5183.29    135.85 o
   0   4 -12     1898.42     1820.65    115.12 o
   1   4 -12     6835.35     6868.79    188.95 o
   2   4 -12      529.98      665.77     64.36 o
   3   4 -12      320.80      258.86     38.38 o
   4   4 -12     2056.56     2051.61     78.30 o
   5   4 -12      310.86      362.93     46.60 o
   6   4 -12       11.04       17.18     27.29 o
   7   4 -12      444.10      432.07     43.37 o
   8   4 -12      825.59      691.03     78.93 o
   9   4 -12     3903.97     4046.86    144.56 o
  10   4 -12      391.31      364.68     60.33 o
  11   4 -12     4519.96     4663.67    159.67 o
  12   4 -12      239.38      271.08     77.42 o
  13   4 -12     3952.97     3880.85    342.57 o
  14   4 -12      998.80      953.44    116.52 o
  15   4 -12      437.12      476.05     97.99 o
  16   4 -12     1954.39     1809.76    159.26 o
  17   4 -12      965.21     1112.15    133.60 o
  18   4 -12     1559.70     1763.52    171.88 o
  19   4 -12     1841.03     1995.41    180.59 o
  20   4 -12      330.25      322.47    104.76 o
  21   4 -12     1593.79     1378.45    233.82 o
  22   4 -12      112.16       13.59    141.38 o
 -17   5 -12     1016.94     1150.07    209.35 o
 -16   5 -12     1393.68     1360.84    241.98 o
 -15   5 -12      291.47      404.56    112.93 o
 -14   5 -12       81.54        5.66     81.60 o
 -13   5 -12     3022.66     3564.93    501.63 o
 -12   5 -12      616.98      706.28    123.86 o
 -11   5 -12     3553.87     3674.71    227.23 o
 -10   5 -12     1659.80     1633.46    152.61 o
  -9   5 -12     1753.52     1661.16    280.04 o
  -8   5 -12     2161.92     1859.17    154.54 o
  -7   5 -12      463.03      493.20     68.02 o
  -6   5 -12     1092.80     1132.52     90.97 o
  -5   5 -12     2586.30     2527.12    106.34 o
  -4   5 -12     2423.15     2222.38     94.19 o
  -3   5 -12     7545.61     7465.78    203.32 o
  -2   5 -12     2229.53     2252.38    159.93 o
  -1   5 -12     8832.67     8780.12    240.08 o
   0   5 -12     1357.22     1378.44    117.92 o
   1   5 -12     4658.70     4646.95    151.64 o
   2   5 -12      908.75      887.63     78.26 o
   3   5 -12      736.03      723.74     60.89 o
   4   5 -12      168.31      152.28     35.47 o
   5   5 -12     1245.91     1265.99     76.24 o
   6   5 -12      561.64      590.10     56.17 o
   7   5 -12      868.11      795.38     64.88 o
   8   5 -12       92.61      108.35     39.28 o
   9   5 -12     9039.00     9044.78    198.96 o
  10   5 -12      791.51      872.10     82.14 o
  11   5 -12     7803.12     7655.37    215.57 o
  12   5 -12      445.45      548.95    134.52 o
  13   5 -12     4697.95     4388.63    418.70 o
  14   5 -12      505.85      215.95     80.47 o
  15   5 -12      499.30      582.09    103.34 o
  16   5 -12     1369.22     1198.25    137.78 o
  17   5 -12      679.44      689.42    116.30 o
  18   5 -12     1245.37     1250.51    151.55 o
  19   5 -12     1044.28     1187.26    150.47 o
  20   5 -12      848.61      859.15    182.16 o
  21   5 -12     1983.56     2243.04    282.76 o
 -16   6 -12      698.48      818.37    187.60 o
 -15   6 -12      111.84       -2.37     89.01 o
 -14   6 -12      323.21      175.05    103.32 o
 -13   6 -12     2480.56     2555.44    201.75 o
 -12   6 -12      730.84      553.73    259.65 o
 -11   6 -12     2997.66     3494.51    230.49 o
 -10   6 -12      470.96      555.75    109.38 o
  -9   6 -12     3317.00     3452.45    353.45 o
  -8   6 -12     1174.57     1001.83    123.86 o
  -7   6 -12      849.42      835.72    146.82 o
  -6   6 -12      582.72      632.17    101.03 o
  -5   6 -12     2407.09     2531.10    177.64 o
  -4   6 -12     1152.94     1304.18    127.75 o
  -3   6 -12     4415.60     4700.19    211.06 o
  -2   6 -12     1396.97     1307.44    105.17 o
  -1   6 -12    10475.61     9909.41    244.52 o
   0   6 -12      962.10      985.03     71.88 o
   1   6 -12     3496.66     3581.35    157.55 o
   2   6 -12      954.05     1008.10     83.59 o
   3   6 -12     2205.11     2227.20    114.32 o
   4   6 -12       97.37       92.72     43.29 o
   5   6 -12     1277.22     1042.98     85.14 o
   6   6 -12      435.95      438.45     73.53 o
   7   6 -12     1130.42     1329.39     80.85 o
   8   6 -12      979.03     1082.73     76.05 o
   9   6 -12     6900.94     6668.12    167.36 o
  10   6 -12     1236.20     1160.60     80.75 o
  11   6 -12     7552.38     7506.20    190.72 o
  12   6 -12      981.93      947.21    140.59 o
  13   6 -12     5440.58     5458.88    182.80 o
  14   6 -12      555.55      688.25    109.58 o
  15   6 -12     1796.56     1758.81    171.29 o
  16   6 -12      773.57      898.11    126.89 o
  17   6 -12      237.23      268.24    255.57 o
  18   6 -12     1301.19     1585.91    164.80 o
  19   6 -12     1280.67     1386.61    220.23 o
  20   6 -12      778.12      880.90    193.04 o
  21   6 -12     1512.82     1775.40    255.57 o
 -15   7 -12      434.57      307.23    152.26 o
 -14   7 -12      476.96      417.13    123.00 o
 -13   7 -12      287.95      275.94    112.21 o
 -12   7 -12      209.93       69.54    111.47 o
 -11   7 -12     2861.65     3262.40    226.64 o
 -10   7 -12     1669.82     1790.79    304.51 o
  -9   7 -12     2331.53     2389.56    209.35 o
  -8   7 -12      982.02      861.33    122.86 o
  -7   7 -12     2434.00     2561.17    188.14 o
  -6   7 -12      295.45      359.09    119.63 o
  -5   7 -12     1316.44     1477.08    203.91 o
  -4   7 -12     1392.39     1334.26    292.28 o
  -3   7 -12     2166.50     2454.93    174.92 o
  -2   7 -12     1539.69     1639.29    142.11 o
  -1   7 -12     6971.72     6880.16    208.45 o
   0   7 -12     1555.26     1495.15    106.43 o
   1   7 -12     6305.67     6282.73    192.00 o
   2   7 -12     1178.84     1123.72     77.09 o
   3   7 -12     1989.22     2075.87     97.93 o
   4   7 -12      664.59      598.52     68.68 o
   5   7 -12       56.37       16.30     37.73 o
   6   7 -12     1274.54     1272.54    125.63 o
   7   7 -12      266.22      207.26     54.64 o
   8   7 -12     2119.66     2327.82    125.81 o
   9   7 -12     2343.57     2307.34    126.50 o
  10   7 -12     1542.62     1564.89    106.58 o
  11   7 -12     3086.79     2986.66    136.74 o
  12   7 -12       81.02       75.84     51.45 o
  13   7 -12     1155.91     1329.07    138.52 o
  14   7 -12      539.71      419.55     98.59 o
  15   7 -12     1977.24     1916.67    165.30 o
  16   7 -12      268.66      389.41    101.40 o
  17   7 -12       16.28       51.66    111.47 o
  18   7 -12     2461.05     3017.91    299.07 o
 -14   8 -12       57.37      176.72    141.38 o
 -13   8 -12      175.13       97.80     97.33 o
 -12   8 -12      163.59      108.24     99.25 o
 -11   8 -12      400.14      269.92    109.04 o
 -10   8 -12     1416.37     1501.95    163.41 o
  -9   8 -12     2573.66     2709.90    205.71 o
  -8   8 -12     1403.74     1268.81    149.54 o
  -7   8 -12     3829.07     3329.01    219.17 o
  -6   8 -12      188.91      179.22     83.61 o
  -5   8 -12      538.43      476.98    101.40 o
  -4   8 -12     2175.55     1910.45    161.46 o
  -3   8 -12       90.98      141.38     73.06 o
  -2   8 -12     1597.99     1219.83    138.00 o
  -1   8 -12     1555.69     1648.16    135.34 o
   0   8 -12      593.99      712.63     83.11 o
   1   8 -12     5628.04     5783.12    271.68 o
   2   8 -12       28.99      -15.31     46.89 o
   3   8 -12     3100.97     3162.53    155.85 o
   4   8 -12      979.85      901.27     87.20 o
   5   8 -12      287.14      295.48     53.75 o
   6   8 -12     4115.46     4224.50    134.39 o
   7   8 -12      609.19      582.84     81.23 o
   8   8 -12     2873.84     3316.75    120.21 o
   9   8 -12     1044.63     1220.75     84.11 o
  10   8 -12     3275.35     3473.23    123.61 o
  11   8 -12      499.18      425.86     62.09 o
  12   8 -12      923.33      967.61    184.49 o
  13   8 -12      189.71      213.17     68.46 o
  14   8 -12        2.17      -97.18    119.63 o
  15   8 -12      495.46      418.70    138.66 o
 -13   9 -12        5.54       21.75    119.63 o
 -12   9 -12      179.19      -68.59     93.23 o
 -11   9 -12      541.17      455.34    123.00 o
 -10   9 -12      892.35     1069.99    150.91 o
  -9   9 -12     2698.48     2980.79    221.89 o
  -8   9 -12     1021.43     1129.97    148.00 o
  -7   9 -12     2459.11     2973.34    259.65 o
  -6   9 -12      335.93      474.41    103.34 o
  -5   9 -12      510.79      582.01    141.38 o
  -4   9 -12      333.61      272.94     91.30 o
  -3   9 -12      707.29      866.76    127.02 o
  -2   9 -12     1582.24     1912.23    131.86 o
  -1   9 -12      285.84      311.84     96.96 o
   0   9 -12     2716.41     2697.60    149.07 o
   1   9 -12     1841.14     1831.04    125.98 o
   2   9 -12     3745.54     3964.22    158.29 o
   3   9 -12     7176.85     7272.86    217.55 o
   4   9 -12      796.09      839.91     88.89 o
   5   9 -12     2981.00     2876.14    150.58 o
   6   9 -12     3461.92     3517.27    147.97 o
   7   9 -12      386.08      360.35     69.43 o
   8   9 -12     4616.49     4590.09    201.06 o
   9   9 -12      474.37      597.84     68.81 o
  10   9 -12     3625.50     3757.73    140.49 o
  11   9 -12      133.81      167.84     67.35 o
  12   9 -12      607.97      647.24     90.30 o
  13   9 -12      216.66      339.86    135.94 o
 -11  10 -12      879.34      724.16    138.18 o
 -10  10 -12      773.61      618.66    128.77 o
  -9  10 -12      528.33      401.40    127.79 o
  -8  10 -12      688.46      741.28    135.85 o
  -7  10 -12     2236.83     2308.82    244.70 o
  -6  10 -12      101.34       85.35     80.13 o
  -5  10 -12     1171.52     1296.92    150.97 o
  -4  10 -12      107.36      175.02     70.53 o
  -3  10 -12      262.53      262.87     89.52 o
  -2  10 -12     1168.52     1367.72    146.99 o
  -1  10 -12      134.33       55.45     61.69 o
   0  10 -12     1486.31     1624.62    123.74 o
   1  10 -12     1213.54     1284.18    110.83 o
   2  10 -12     1249.96     1095.67    104.12 o
   3  10 -12     2293.17     2306.15    164.83 o
   4  10 -12     1221.23     1316.13    109.72 o
   5  10 -12     1046.05      973.20    142.23 o
   6  10 -12     2242.96     2197.42    134.98 o
   7  10 -12      511.15      519.19     80.48 o
   8  10 -12     2460.14     2583.21    143.82 o
   9  10 -12      454.86      525.51    133.22 o
  10  10 -12     2840.13     3384.96    266.45 o
  11  10 -12      377.25      451.33    146.82 o
  12  10 -12      399.34      290.92    141.38 o
  13  10 -12      335.97      231.10    127.79 o
  -9  11 -12      701.09      663.95    183.52 o
  -8  11 -12      439.42      551.48    232.46 o
  -7  11 -12      182.77      131.46     93.23 o
  -6  11 -12      365.30      155.17     76.22 o
  -5  11 -12      266.02      309.97     81.70 o
  -4  11 -12       81.89       35.29     65.16 o
  -3  11 -12       49.75       11.17     62.01 o
  -2  11 -12      945.49     1197.38    156.75 o
  -1  11 -12       94.66       31.28     62.84 o
   0  11 -12     1814.69     1845.28    201.03 o
   1  11 -12      711.34      660.53     92.47 o
   2  11 -12      558.60      531.40     86.93 o
   3  11 -12     1046.97      987.35    103.28 o
   4  11 -12      378.29      361.57     77.13 o
   5  11 -12      310.32      285.63     71.75 o
   6  11 -12     1020.05      917.03    122.66 o
   7  11 -12      148.34       19.03    116.91 o
   8  11 -12     1528.04     1487.21    222.94 o
   9  11 -12      843.94      785.75    179.44 o
  10  11 -12     1900.02     1541.58    228.38 o
  11  11 -12      409.11      535.61    163.13 o
  12  11 -12      201.38      296.35    146.82 o
  13  11 -12      165.82      288.20    144.10 o
  14  11 -12       48.22     -106.03    106.03 o
  -6  12 -12      593.98      750.48    107.78 o
  -5  12 -12       15.46        1.93     71.90 o
  -4  12 -12      105.11      166.47     79.29 o
  -3  12 -12      105.87      224.20     81.65 o
  -2  12 -12      660.37      962.96    111.83 o
  -1  12 -12      926.17      943.40    112.14 o
   0  12 -12      831.36      688.93     97.86 o
   1  12 -12       43.00       36.35     67.29 o
   2  12 -12      837.75      929.99    130.35 o
   3  12 -12       31.32       41.56     80.13 o
   4  12 -12      379.13      333.61     99.75 o
   5  12 -12       51.17       13.66    140.02 o
   6  12 -12      140.75       32.63    127.79 o
   7  12 -12      545.03      742.24    182.16 o
   8  12 -12      985.65     1071.22    206.63 o
   9  12 -12      857.26      831.97    190.32 o
  10  12 -12     1013.42      793.90    184.88 o
  11  12 -12      537.30      402.39    165.85 o
  -2  13 -12      147.49      184.49    100.59 o
  -1  13 -12      682.88      591.04    125.04 o
   0  13 -12      864.16      931.91    216.15 o
   1  13 -12       22.58       57.41     89.38 o
   2  13 -12      410.57      378.81    142.74 o
   3  13 -12      178.35       75.43     89.81 o
   4  13 -12     1382.81     1258.82    228.38 o
   5  13 -12      147.62      271.88    152.26 o
   6  13 -12      453.01      345.29    163.13 o
   7  13 -12     1600.18     1256.10    233.82 o
 -19   1 -11       44.06     -130.50    130.50 o
 -18   1 -11      129.65       43.16     98.88 o
 -17   1 -11      132.48      -15.69     86.70 o
 -16   1 -11        1.15      -45.90     59.29 o
 -15   1 -11      101.76       71.67     62.72 o
 -14   1 -11      460.48      425.75     90.74 o
 -13   1 -11      386.79      442.97     58.65 o
 -12   1 -11      279.29      213.81     49.10 o
 -11   1 -11      142.86      120.46     43.68 o
 -10   1 -11      253.52      275.23     49.10 o
  -9   1 -11      308.84      273.73     56.12 o
  -8   1 -11     4462.91     4429.04    126.85 o
  -7   1 -11     1099.94     1022.08    103.54 o
  -6   1 -11     2711.24     2689.48    100.23 o
  -5   1 -11      527.34      602.38     54.33 o
  -4   1 -11      250.15      214.32     41.41 o
  -3   1 -11      368.38      304.32     41.61 o
  -2   1 -11      119.11      128.59     28.56 o
  -1   1 -11     1864.04     1915.38     74.37 o
   0   1 -11      898.54      813.61     48.10 o
   1   1 -11     4761.04     4615.49    101.43 o
   2   1 -11     2964.97     2934.32     78.49 o
   3   1 -11      745.91      767.60     39.78 o
   4   1 -11      297.82      344.01     29.12 o
   5   1 -11      299.30      311.45     36.38 o
   6   1 -11      692.38      760.85     50.23 o
   7   1 -11      757.80      704.59     55.85 o
   8   1 -11      249.09      213.32     38.16 o
   9   1 -11     3062.43     3255.82    147.08 o
  10   1 -11     4049.36     3959.97    177.82 o
  11   1 -11     1779.71     1647.59    128.64 o
  12   1 -11     1961.74     1797.91    144.10 o
  13   1 -11     1240.32     1037.23    110.53 o
  14   1 -11      825.98     1041.45    323.54 o
  15   1 -11     1012.02      929.62    114.09 o
  16   1 -11     1009.79     1040.65    123.00 o
  17   1 -11      796.28      905.01    119.87 o
  18   1 -11      810.04      731.51    116.20 o
  19   1 -11       46.94       80.32     77.42 o
  20   1 -11      161.47      149.27     88.37 o
  21   1 -11       24.79      -53.59     82.40 o
  22   1 -11       77.33       37.67     92.87 o
  23   1 -11      161.63      214.79    176.72 o
 -19   2 -11      472.34      353.45    193.04 o
 -18   2 -11       66.57       59.81    144.10 o
 -17   2 -11      903.69      810.83    124.60 o
 -16   2 -11        3.02      -76.24     76.24 o
 -15   2 -11       90.93       86.30     61.68 o
 -14   2 -11     1303.99     1369.72    131.88 o
 -13   2 -11      844.72      900.34     91.81 o
 -12   2 -11      107.78      102.88     44.96 o
 -11   2 -11     2695.47     2547.31    107.85 o
 -10   2 -11     1704.46     1620.84     88.76 o
  -9   2 -11     4372.90     4244.43    195.13 o
  -8   2 -11     2290.29     2246.96     97.45 o
  -7   2 -11     1962.88     1869.69     89.83 o
  -6   2 -11     4337.18     4173.73    119.84 o
  -5   2 -11      644.74      538.41     53.59 o
  -4   2 -11     1428.89     1487.01     77.49 o
  -3   2 -11     1754.78     1641.17     81.64 o
  -2   2 -11      919.45      842.44     54.57 o
  -1   2 -11     4730.44     4716.61    103.23 o
   0   2 -11     2684.96     2702.13     75.58 o
   1   2 -11     7189.63     7013.07    141.18 o
   2   2 -11     7547.05     7479.41    146.96 o
   3   2 -11      674.17      706.86     42.50 o
   4   2 -11     1266.47     1368.76     55.80 o
   5   2 -11      553.22      566.48     46.66 o
   6   2 -11      748.66      805.41     47.79 o
   7   2 -11     1360.44     1309.34     71.93 o
   8   2 -11      788.24      858.90     59.75 o
   9   2 -11      800.28      702.61     69.25 o
  10   2 -11     1127.49      979.91     80.57 o
  11   2 -11      245.26      218.87     63.44 o
  12   2 -11      480.24      424.06     78.75 o
  13   2 -11     1173.54     1061.88    114.09 o
  14   2 -11      562.58      712.27    100.92 o
  15   2 -11     3336.05     3447.22    180.69 o
  16   2 -11     2035.04     2196.73    167.13 o
  17   2 -11     1671.24     1820.43    190.32 o
  18   2 -11      284.99      148.03     81.69 o
  19   2 -11      396.66      352.15    102.84 o
  20   2 -11       26.20       81.13     83.22 o
  21   2 -11        4.78       40.90     89.81 o
  22   2 -11       71.53      -78.85    116.91 o
  23   2 -11      382.06     -106.03    144.10 o
 -19   3 -11      156.36      116.91    148.18 o
 -18   3 -11      144.53       23.67     90.10 o
 -17   3 -11       99.90      199.42    101.03 o
 -16   3 -11       12.30       13.06     80.28 o
 -15   3 -11      377.74      502.40    106.48 o
 -14   3 -11     1346.92     1395.24    145.16 o
 -13   3 -11      956.38      908.90     92.72 o
 -12   3 -11     1454.76     1495.92    108.98 o
 -11   3 -11     2772.30     2756.07    182.19 o
 -10   3 -11     3190.16     3130.79    109.50 o
  -9   3 -11     2948.59     3075.27    107.63 o
  -8   3 -11     1177.22     1277.00    110.42 o
  -7   3 -11     1377.13     1264.08     74.46 o
  -6   3 -11      444.79      463.76     50.66 o
  -5   3 -11      315.68      364.66     46.22 o
  -4   3 -11     3738.98     3555.74    108.07 o
  -3   3 -11     3859.84     3912.15    112.87 o
  -2   3 -11     1050.25     1058.10     66.35 o
  -1   3 -11     6691.58     6421.45    136.64 o
   0   3 -11     2494.71     2476.76     85.09 o
   1   3 -11     5286.31     5058.31    117.67 o
   2   3 -11    10901.11    10860.24    170.22 o
   3   3 -11      488.71      557.49     47.07 o
   4   3 -11     1402.07     1486.43     66.45 o
   5   3 -11     1166.10     1178.45     86.33 o
   6   3 -11     1072.59     1177.82     62.21 o
   7   3 -11     1826.05     1980.70     72.82 o
   8   3 -11      279.49      287.77     35.22 o
   9   3 -11     1272.78     1201.61     74.92 o
  10   3 -11      823.00      918.98    114.07 o
  11   3 -11      323.46      288.97     56.22 o
  12   3 -11      236.92      274.31     71.61 o
  13   3 -11     1888.20     1549.30    193.04 o
  14   3 -11     1616.60     1588.10    191.68 o
  15   3 -11     1778.09     1841.14    151.55 o
  16   3 -11      990.34     1175.64    133.22 o
  17   3 -11      910.51     1056.40    182.16 o
  18   3 -11     1282.48     1295.75    214.79 o
  19   3 -11      150.88      219.86     93.11 o
  20   3 -11      126.00       60.28     84.52 o
  21   3 -11       29.50      -32.47     80.88 o
  22   3 -11      100.96      106.03    146.82 o
  23   3 -11      519.04      225.66    174.01 o
 -18   4 -11      118.78       50.38     95.31 o
 -17   4 -11      171.06      163.73    102.49 o
 -16   4 -11      441.00      273.28    104.13 o
 -15   4 -11      802.84     1108.59    139.71 o
 -14   4 -11     1288.56     1285.23    143.23 o
 -13   4 -11     1031.88     1152.27    134.21 o
 -12   4 -11     3205.11     3162.40    225.66 o
 -11   4 -11     1017.94     1377.00    138.93 o
 -10   4 -11     1476.31     1379.46    102.49 o
  -9   4 -11     3075.99     3039.86    127.15 o
  -8   4 -11     1238.08     1292.83     76.84 o
  -7   4 -11     2045.53     2075.45    111.06 o
  -6   4 -11       18.64      -13.58     31.32 o
  -5   4 -11      750.07      648.63     67.11 o
  -4   4 -11      945.39      924.95     64.56 o
  -3   4 -11     4241.82     4254.59    119.70 o
  -2   4 -11      249.65      278.51     42.62 o
  -1   4 -11     1246.58     1250.47     72.66 o
   0   4 -11     3384.35     3405.82    107.69 o
   1   4 -11     2846.37     2607.10     94.58 o
   2   4 -11     7141.14     7167.00    145.11 o
   3   4 -11     1522.13     1656.56     71.96 o
   4   4 -11      718.05      787.80     52.53 o
   5   4 -11     2397.20     2361.01     90.40 o
   6   4 -11     1834.21     1850.05     72.59 o
   7   4 -11      202.99      171.14     33.46 o
   8   4 -11      136.46      154.38     31.54 o
   9   4 -11      609.68      608.38     55.61 o
  10   4 -11      985.73      953.64     78.68 o
  11   4 -11      519.91      404.85     61.21 o
  12   4 -11      154.87      206.71     66.96 o
  13   4 -11      602.57      489.29     88.37 o
  14   4 -11     1474.83     1675.11    161.77 o
  15   4 -11      365.57      355.20     85.54 o
  16   4 -11      381.64      344.98     84.52 o
  17   4 -11      201.43      335.10    163.13 o
  18   4 -11      146.62       10.21     71.06 o
  19   4 -11      182.55      147.21     86.26 o
  20   4 -11      320.17      418.04    112.36 o
  21   4 -11      183.11      163.13    138.66 o
  22   4 -11       51.40      100.60    141.38 o
  23   4 -11      140.70       67.97    154.97 o
 -18   5 -11      193.67      171.29    141.38 o
 -17   5 -11       43.25      -54.69    129.14 o
 -16   5 -11     1106.84     1302.17    159.83 o
 -15   5 -11      334.18      232.50    112.83 o
 -14   5 -11      532.99      554.28    115.58 o
 -13   5 -11      508.97      509.12    107.77 o
 -12   5 -11      124.96       79.17    156.33 o
 -11   5 -11       57.66      153.60     82.82 o
 -10   5 -11       58.95       29.99     64.61 o
  -9   5 -11      725.60      589.43    104.13 o
  -8   5 -11      194.44      241.57     77.70 o
  -7   5 -11     1239.77     1098.64    114.76 o
  -6   5 -11      966.70     1020.05     68.34 o
  -5   5 -11     2206.72     2146.30     90.41 o
  -4   5 -11      175.98      102.67     43.29 o
  -3   5 -11     1320.71     1518.73     93.99 o
  -2   5 -11     2133.06     2122.23    106.49 o
  -1   5 -11     2925.81     2787.27    134.04 o
   0   5 -11     1143.03     1252.81     86.28 o
   1   5 -11      244.01      262.16     50.00 o
   2   5 -11     3366.66     3480.65    109.31 o
   3   5 -11       66.23       20.46     32.87 o
   4   5 -11       53.76       24.12     31.13 o
   5   5 -11     1088.31     1099.56     69.69 o
   6   5 -11     1044.98     1024.22     59.18 o
   7   5 -11      906.25      910.85     56.32 o
   8   5 -11      432.89      499.02     53.20 o
   9   5 -11     2594.81     2500.45     99.56 o
  10   5 -11      675.84      605.55     59.32 o
  11   5 -11     1987.37     2105.74    100.55 o
  12   5 -11      635.57      727.11     74.15 o
  13   5 -11      466.08      566.44    101.96 o
  14   5 -11      267.17      256.87     80.47 o
  15   5 -11        9.78       40.78     63.44 o
  16   5 -11      406.16      345.07     88.37 o
  17   5 -11      192.78      109.64     76.83 o
  18   5 -11       75.96       83.79     79.35 o
  19   5 -11      805.63      796.62    171.29 o
  20   5 -11      579.82      201.19    135.94 o
  21   5 -11      854.43      938.00    198.48 o
  22   5 -11      388.15      696.02    187.60 o
 -17   6 -11      558.32      829.25    195.76 o
 -16   6 -11      457.17      673.58    133.82 o
 -15   6 -11      200.33      315.53    107.09 o
 -14   6 -11      133.42       -3.14     87.08 o
 -13   6 -11      525.14      449.77    104.66 o
 -12   6 -11      134.03       63.69     81.64 o
 -11   6 -11      267.27      279.88    108.75 o
 -10   6 -11      891.67      873.09    119.98 o
  -9   6 -11      108.20      128.87     75.75 o
  -8   6 -11      990.30     1058.51    105.31 o
  -7   6 -11     1019.32      945.03     86.25 o
  -6   6 -11      648.58      839.65    111.62 o
  -5   6 -11     2013.61     1986.90     97.33 o
  -4   6 -11      510.97      528.09     62.01 o
  -3   6 -11     2993.49     3202.54    152.66 o
  -2   6 -11       95.80       64.38     42.34 o
  -1   6 -11      118.70      169.51     63.22 o
   0   6 -11      297.62      323.42     47.42 o
   1   6 -11      755.59      698.51     59.68 o
   2   6 -11      824.85      844.67     63.76 o
   3   6 -11      286.61      283.10     46.30 o
   4   6 -11      757.30      857.92     64.35 o
   5   6 -11      807.26      833.75     72.22 o
   6   6 -11      534.24      582.66     66.74 o
   7   6 -11     1917.87     1839.14     90.36 o
   8   6 -11      326.55      493.65     64.01 o
   9   6 -11      735.54      688.82     70.50 o
  10   6 -11      830.47      734.79    131.21 o
  11   6 -11       30.02       76.87     51.09 o
  12   6 -11     2227.77     2120.95    121.93 o
  13   6 -11     1399.41     1476.18    105.47 o
  14   6 -11      818.21      794.54    152.26 o
  15   6 -11      285.17      153.65     81.57 o
  16   6 -11      350.08      140.02     78.82 o
  17   6 -11      205.67       94.42    187.60 o
  18   6 -11      268.89      358.89    138.66 o
  19   6 -11      690.65      603.58    160.41 o
  20   6 -11      213.53       84.28    127.79 o
  21   6 -11     1221.22     1329.51    222.94 o
 -16   7 -11     1133.96     1161.30    162.24 o
 -15   7 -11      114.93      -33.13    141.38 o
 -14   7 -11      403.56      467.77    120.71 o
 -13   7 -11      280.96      399.29    111.06 o
 -12   7 -11      644.30      836.51    132.49 o
 -11   7 -11      456.69      425.12    110.27 o
 -10   7 -11      968.89     1045.35    133.55 o
  -9   7 -11      394.90      372.32     98.33 o
  -8   7 -11      445.83      383.56     66.26 o
  -7   7 -11      364.89      454.48     66.17 o
  -6   7 -11      500.31      454.79     64.10 o
  -5   7 -11      603.14      630.85     78.84 o
  -4   7 -11       21.03      -32.63     38.52 o
  -3   7 -11     3743.36     3794.43    129.92 o
  -2   7 -11      717.43      691.47     63.09 o
  -1   7 -11     1217.49     1170.53     75.21 o
   0   7 -11      163.33      149.54     51.80 o
   1   7 -11     1071.85     1016.14     71.03 o
   2   7 -11       11.40       49.20     35.78 o
   3   7 -11     1033.63     1082.66     73.41 o
   4   7 -11     2737.94     2753.10    102.98 o
   5   7 -11      783.39      843.48     65.88 o
   6   7 -11      513.14      510.62     68.53 o
   7   7 -11     1234.20     1253.34     78.44 o
   8   7 -11      386.48      469.19     55.43 o
   9   7 -11     1095.52     1059.95     75.31 o
  10   7 -11       78.31       65.51     40.71 o
  11   7 -11      276.97      267.15     58.10 o
  12   7 -11     1045.52      867.73    100.71 o
  13   7 -11     1081.17     1106.41    121.80 o
  14   7 -11      472.68      433.61     94.45 o
  15   7 -11      411.60      430.53    133.22 o
  16   7 -11       61.96       48.94    103.32 o
  17   7 -11      812.66      875.47    168.57 o
  18   7 -11      304.91      277.32    130.50 o
 -15   8 -11      106.42      131.49    105.27 o
 -14   8 -11      234.39      105.18    109.13 o
 -13   8 -11       96.55       31.62    175.37 o
 -12   8 -11      935.56     1173.95    155.40 o
 -11   8 -11      831.80      864.27    131.61 o
 -10   8 -11     1816.78     1926.39    176.75 o
  -9   8 -11      681.18      679.51    120.15 o
  -8   8 -11      351.22      297.58     67.64 o
  -7   8 -11      261.44      188.59     63.68 o
  -6   8 -11        4.02      -43.66     43.66 o
  -5   8 -11      600.07      568.80     71.27 o
  -4   8 -11      452.09      453.74     61.98 o
  -3   8 -11      109.57       79.66     51.72 o
  -2   8 -11     1366.77     1480.04    109.18 o
  -1   8 -11      529.02      546.22     54.76 o
   0   8 -11      191.04      221.66     43.15 o
   1   8 -11      807.74      794.73     82.20 o
   2   8 -11       36.88      -20.96     42.24 o
   3   8 -11      510.16      533.68     70.53 o
   4   8 -11      869.11      817.59     67.93 o
   5   8 -11      213.59      206.00     45.64 o
   6   8 -11      356.16      396.76     64.81 o
   7   8 -11       94.74      119.90     42.95 o
   8   8 -11      376.45      375.60     54.98 o
   9   8 -11      637.89      578.06     62.05 o
  10   8 -11       12.20        5.99     41.74 o
  11   8 -11      624.01      648.08     66.71 o
  12   8 -11      352.29      378.00     72.55 o
  13   8 -11     1830.89     1733.19    124.07 o
  14   8 -11      295.99      252.85    111.47 o
  15   8 -11      174.67      280.04    116.91 o
 -14   9 -11      122.41       51.66    141.38 o
 -13   9 -11      157.38      115.72    105.16 o
 -12   9 -11      517.65      638.43    133.11 o
 -11   9 -11       66.21      259.70    102.96 o
 -10   9 -11      732.54      911.23    134.71 o
  -9   9 -11      415.83      320.14    203.91 o
  -8   9 -11       58.65       34.55     80.93 o
  -7   9 -11      572.11      624.54     79.11 o
  -6   9 -11      587.12      605.71     84.45 o
  -5   9 -11      112.67       46.11     53.16 o
  -4   9 -11      450.08      503.39     99.23 o
  -3   9 -11      413.19      350.55     62.99 o
  -2   9 -11     1794.24     1942.47    109.45 o
  -1   9 -11     1156.47     1083.17     75.24 o
   0   9 -11     1116.84     1186.01     76.30 o
   1   9 -11      820.23      882.80     66.70 o
   2   9 -11      262.81      288.34     64.12 o
   3   9 -11      424.73      540.13     73.40 o
   4   9 -11      121.22      151.28     55.64 o
   5   9 -11     1044.40     1127.91     95.17 o
   6   9 -11      244.21      263.66     64.04 o
   7   9 -11      324.80      306.57     71.62 o
   8   9 -11      224.16      234.54     52.66 o
   9   9 -11      111.17       74.31     66.71 o
  10   9 -11     1243.60     1239.11    104.21 o
  11   9 -11      479.47      578.00    101.96 o
  12   9 -11      225.87      137.08     76.99 o
  13   9 -11     1316.81     1416.52    203.91 o
 -13  10 -11       41.20       95.16    138.66 o
 -12  10 -11      612.41      570.68    244.70 o
 -11  10 -11        4.46      -15.97     91.32 o
 -10  10 -11      163.63      181.85    134.58 o
  -9  10 -11      503.58      493.16     84.17 o
  -8  10 -11      156.80       91.26     63.49 o
  -7  10 -11     1020.26     1077.51     98.80 o
  -6  10 -11      837.93      881.48     91.51 o
  -5  10 -11      591.96      702.24     81.00 o
  -4  10 -11     1324.25     1397.45     91.05 o
  -3  10 -11      197.74      223.71     53.35 o
  -2  10 -11     1842.06     1961.10    103.72 o
  -1  10 -11      770.10      868.77     72.28 o
   0  10 -11     1057.34     1060.49     76.32 o
   1  10 -11      184.87      140.60     46.35 o
   2  10 -11      323.48      333.30     89.34 o
   3  10 -11     1346.95     1319.62    106.21 o
   4  10 -11     1311.72     1324.87    106.16 o
   5  10 -11      456.74      508.39    124.31 o
   6  10 -11     1902.17     1861.92    121.92 o
   7  10 -11       66.76       87.43     53.91 o
   8  10 -11     1119.75     1107.87    101.59 o
   9  10 -11      592.05      902.66    174.01 o
  10  10 -11     2378.02     2427.93    255.57 o
  11  10 -11      161.92      179.44    130.50 o
  12  10 -11       64.18      -40.78    108.75 o
  13  10 -11      447.99      674.27    165.85 o
 -11  11 -11      235.83       21.75    123.71 o
 -10  11 -11       98.11        3.55     92.10 o
  -9  11 -11      515.64      349.34     81.13 o
  -8  11 -11      201.80      107.59     81.75 o
  -7  11 -11      629.49      677.55    127.02 o
  -6  11 -11     1105.45     1242.32    115.40 o
  -5  11 -11      560.92      676.26     90.44 o
  -4  11 -11     1697.09     2000.33    160.11 o
  -3  11 -11      243.87      173.81     54.55 o
  -2  11 -11     1961.88     2031.31    108.31 o
  -1  11 -11       28.74       22.25     45.77 o
   0  11 -11     1200.98     1294.57     98.50 o
   1  11 -11        8.09       33.31     44.19 o
   2  11 -11       85.14       88.11     66.27 o
   3  11 -11     1139.62     1138.60    103.76 o
   4  11 -11      941.82      875.54    119.85 o
   5  11 -11     1221.42     1342.34    109.85 o
   6  11 -11     1181.99     1115.22    128.42 o
   7  11 -11      153.89      190.32    125.07 o
   8  11 -11     1213.45     1302.32    206.63 o
   9  11 -11      406.16      511.14    154.97 o
  10  11 -11     1108.02     1454.58    220.23 o
  11  11 -11      337.11      443.17    149.54 o
  12  11 -11       23.65      -46.22    108.75 o
  13  11 -11      541.47      519.30    165.85 o
  -8  12 -11      282.30      235.36     76.42 o
  -7  12 -11      639.50      706.78     82.69 o
  -6  12 -11     1121.16     1003.01     99.29 o
  -5  12 -11      618.57      578.51     75.60 o
  -4  12 -11     1442.73     1567.60    105.97 o
  -3  12 -11      693.75      621.24     75.39 o
  -2  12 -11     1175.50     1273.07     94.32 o
  -1  12 -11       62.94       10.07     54.16 o
   0  12 -11     1367.18     1404.43     92.18 o
   1  12 -11      222.24      285.18     57.83 o
   2  12 -11      327.14      455.93    102.52 o
   3  12 -11       31.69      -22.03     82.92 o
   4  12 -11      761.54      805.66    124.25 o
   5  12 -11      726.15      766.71    182.16 o
   6  12 -11      817.74     1000.53    203.91 o
   7  12 -11      220.68      271.88    135.94 o
   8  12 -11     1991.53     1930.38    261.01 o
   9  12 -11      117.47     -108.75    108.75 o
  10  12 -11     1543.88     1498.08    231.10 o
  11  12 -11      140.47       87.00    130.50 o
  12  12 -11      349.43      244.70    149.54 o
  13  12 -11       71.17     -100.60    100.60 o
  -5  13 -11       80.52        7.24     57.44 o
  -4  13 -11     1500.01     1615.46    123.91 o
  -3  13 -11      182.39      186.92     67.46 o
  -2  13 -11     1025.61     1094.64    191.86 o
  -1  13 -11       97.27       85.80     82.39 o
   0  13 -11      450.09      381.17     72.68 o
   1  13 -11        1.15       68.15     85.41 o
   2  13 -11      505.24      417.49    138.66 o
   3  13 -11      130.77      124.86     86.26 o
   4  13 -11      110.01      171.29    130.50 o
   5  13 -11      118.43      486.67    160.41 o
   6  13 -11      864.20      845.56    198.48 o
   7  13 -11       65.75      -73.41    116.91 o
   8  13 -11      938.49     1073.94    214.79 o
   9  13 -11       78.73      214.79    138.66 o
 -20   0 -10      612.76      826.53    212.07 o
 -19   0 -10      224.30       48.94    138.66 o
 -18   0 -10     3137.12     2958.10    307.23 o
 -17   0 -10     2034.96     2204.98    261.01 o
 -16   0 -10      851.59     1321.36    209.35 o
 -15   0 -10     4687.20     4759.39    206.37 o
 -14   0 -10      432.58      465.99     85.96 o
 -13   0 -10      687.59      681.33    118.27 o
 -12   0 -10     4288.35     4241.73    199.83 o
 -11   0 -10     1632.28     1984.23    136.24 o
 -10   0 -10     2045.95     2330.05    150.90 o
  -9   0 -10     6002.20     5990.91    209.04 o
  -8   0 -10    18940.10    18764.54    460.84 o
  -7   0 -10     2440.01     2303.71    178.08 o
  -6   0 -10    11329.06    10930.17    296.46 o
  -5   0 -10     1115.67     1028.22     74.38 o
  -4   0 -10    11233.06    10888.93    245.24 o
  -3   0 -10     1555.20     1598.56    101.87 o
  -2   0 -10     1088.28     1034.94     72.56 o
  -1   0 -10      693.48      725.79     62.13 o
   0   0 -10     9323.87     9402.77    267.21 o
   1   0 -10     1495.47     1513.57     84.68 o
   2   0 -10    19269.27    19392.79    371.70 o
   3   0 -10     5585.98     6099.17    167.57 o
   4   0 -10    24840.36    24706.08    406.55 o
   5   0 -10     2126.31     1990.65     97.94 o
   6   0 -10     9603.39     9825.65    221.59 o
   7   0 -10     3423.11     3595.77    115.90 o
   8   0 -10     1928.57     1721.03    168.57 o
   9   0 -10     3694.82     3523.62    228.38 o
  10   0 -10     3204.32     2607.37    201.19 o
  11   0 -10     1107.80      943.44    138.66 o
  12   0 -10    14295.15    12705.14    508.42 o
  13   0 -10     1690.46     1479.05    176.72 o
  14   0 -10    11638.83    12185.84    508.42 o
  15   0 -10      527.40      614.46    133.22 o
  16   0 -10     6893.43     6805.26    372.48 o
  17   0 -10     2653.03     2327.33    247.41 o
  18   0 -10     4609.05     4687.28    318.10 o
  19   0 -10     2857.48     2520.37    271.88 o
  20   0 -10       51.11       10.88    108.75 o
  21   0 -10     1231.61     1367.58    231.10 o
  22   0 -10     1550.27     1405.64    236.54 o
 -20   1 -10     1206.16      957.03    222.94 o
 -19   1 -10      366.23      143.78    127.79 o
 -18   1 -10     1654.65     1799.36    180.59 o
 -17   1 -10      563.02      578.60    166.74 o
 -16   1 -10     1007.08      961.44     98.80 o
 -15   1 -10     4426.51     4205.39    166.37 o
 -14   1 -10      396.18      386.19     57.86 o
 -13   1 -10      333.74      438.98     59.22 o
 -12   1 -10     2503.99     2670.96    107.13 o
 -11   1 -10      751.32      783.91     66.06 o
 -10   1 -10     3806.37     3767.91    116.45 o
  -9   1 -10     3430.49     3405.11    192.68 o
  -8   1 -10     5888.66     5787.30    140.88 o
  -7   1 -10     1827.28     1747.02     83.32 o
  -6   1 -10    11746.88    11081.97    213.10 o
  -5   1 -10     1649.72     1576.26     69.75 o
  -4   1 -10     4882.20     4893.94    103.62 o
  -3   1 -10     1020.63     1199.70     55.36 o
  -2   1 -10     1725.34     1725.37     63.94 o
  -1   1 -10      792.90      918.02     57.96 o
   0   1 -10     6795.34     6992.20    144.59 o
   1   1 -10     1827.23     1903.80     62.05 o
   2   1 -10    16494.13    16571.04    262.88 o
   3   1 -10     3762.68     3608.95     78.32 o
   4   1 -10    21084.43    20825.50    354.44 o
   5   1 -10     1052.94     1022.58     47.42 o
   6   1 -10     5989.49     6107.74    115.56 o
   7   1 -10      325.74      320.11     38.73 o
   8   1 -10     1234.77     1241.13     63.78 o
   9   1 -10     2027.81     1924.01    213.18 o
  10   1 -10     1866.29     2064.71    136.34 o
  11   1 -10      909.55     1175.32    142.74 o
  12   1 -10     2977.42     2916.48    151.84 o
  13   1 -10       16.09       35.09     74.77 o
  14   1 -10     9299.16     9232.48    300.83 o
  15   1 -10      466.14      489.39     89.38 o
  16   1 -10     4129.71     4022.44    198.97 o
  17   1 -10      679.03      670.60    246.06 o
  18   1 -10     2478.93     2520.66    186.01 o
  19   1 -10     3136.58     3115.92    211.45 o
  20   1 -10      486.87      686.67    117.23 o
  21   1 -10     1281.38     1526.91    166.96 o
  22   1 -10     1119.75     1220.76    222.94 o
 -20   2 -10      569.23      437.73    206.63 o
 -19   2 -10       60.72       -8.16    154.97 o
 -18   2 -10      956.38     1158.53    140.87 o
 -17   2 -10      390.41      426.79    103.19 o
 -16   2 -10     3157.18     3111.58    162.79 o
 -15   2 -10     3578.84     3577.62    157.04 o
 -14   2 -10     2842.92     2920.10    142.27 o
 -13   2 -10      393.21      482.79     73.74 o
 -12   2 -10      511.94      563.55     63.00 o
 -11   2 -10     1462.84     1629.01     86.57 o
 -10   2 -10      466.80      531.81     54.99 o
  -9   2 -10      968.26      909.44     65.00 o
  -8   2 -10     1191.53     1230.01     73.19 o
  -7   2 -10     2990.32     2842.45     97.13 o
  -6   2 -10    10898.32    10790.66    206.71 o
  -5   2 -10     1913.94     1670.66     79.42 o
  -4   2 -10     4122.74     4002.05    113.69 o
  -3   2 -10      663.12      705.57     44.16 o
  -2   2 -10     1293.45     1248.40     55.57 o
  -1   2 -10      286.03      286.45     31.15 o
   0   2 -10     1230.53     1304.43     56.07 o
   1   2 -10     6156.26     6214.78    125.99 o
   2   2 -10     4672.81     4371.35    116.31 o
   3   2 -10     3535.98     3354.31     77.23 o
   4   2 -10     8725.25     8412.73    210.23 o
   5   2 -10      152.29      124.33     26.07 o
   6   2 -10     1925.24     1891.21     63.85 o
   7   2 -10      126.02      193.65     28.26 o
   8   2 -10      158.25      134.13     39.24 o
   9   2 -10      222.39      220.97     34.81 o
  10   2 -10     1689.57     1758.51    127.75 o
  11   2 -10     6049.89     6392.00    315.39 o
  12   2 -10      692.78      646.69     87.33 o
  13   2 -10      284.15      445.80     77.70 o
  14   2 -10     2556.93     2565.42    168.21 o
  15   2 -10     1972.99     2153.47    155.69 o
  16   2 -10     1130.52     1208.84    138.66 o
  17   2 -10      339.32      455.87     90.94 o
  18   2 -10      684.07      749.13    115.16 o
  19   2 -10     1850.36     1589.05    156.68 o
  20   2 -10      495.27      479.65    129.14 o
  21   2 -10     1693.93     1557.90    233.82 o
  22   2 -10     1103.84     1038.60    209.35 o
  23   2 -10     2529.61     2052.73    285.48 o
 -20   3 -10       65.94        5.44    157.69 o
 -19   3 -10      423.44      546.49    123.47 o
 -18   3 -10      650.46      581.67    314.03 o
 -17   3 -10      366.34      437.16    109.04 o
 -16   3 -10     1569.81     1680.35    205.27 o
 -15   3 -10     1385.95     1350.53    145.02 o
 -14   3 -10     3756.48     3691.75    169.08 o
 -13   3 -10     1283.93     1390.32    105.45 o
 -12   3 -10      421.70      555.76     74.57 o
 -11   3 -10      220.58      212.06     45.33 o
 -10   3 -10      232.77      235.10     43.92 o
  -9   3 -10      970.96      924.38     64.91 o
  -8   3 -10     3005.96     2981.50    103.21 o
  -7   3 -10     3800.97     3857.22     91.72 o
  -6   3 -10       93.82       75.40     26.84 o
  -5   3 -10     5660.20     5369.81    105.86 o
  -4   3 -10     5271.04     4983.77    125.99 o
  -3   3 -10     1447.24     1384.40     64.63 o
  -2   3 -10     3622.34     3650.91     94.84 o
  -1   3 -10     2107.52     2368.73     74.70 o
   0   3 -10     1859.26     2069.33     75.83 o
   1   3 -10     8832.66     8831.49    158.67 o
   2   3 -10      839.04      803.53     44.72 o
   3   3 -10    15492.88    15380.23    235.98 o
   4   3 -10     3278.48     3216.02    123.47 o
   5   3 -10      613.12      607.45     42.36 o
   6   3 -10      146.82      173.89     28.96 o
   7   3 -10      203.69      231.87     42.88 o
   8   3 -10      506.33      591.05     42.07 o
   9   3 -10     1255.31     1230.31     59.94 o
  10   3 -10     1313.82     1180.57     84.94 o
  11   3 -10     3353.11     3170.58    160.52 o
  12   3 -10     2075.18     2072.86    144.15 o
  13   3 -10     1062.21      894.86    102.84 o
  14   3 -10      338.05      260.44     76.13 o
  15   3 -10     6182.25     5881.79    367.04 o
  16   3 -10      125.84      201.23     73.85 o
  17   3 -10      312.32      406.38    130.50 o
  18   3 -10      233.18      236.82     83.48 o
  19   3 -10     1029.14      983.65    201.19 o
  20   3 -10     1169.64     1172.60    146.61 o
  21   3 -10      928.90     1030.44    203.91 o
  22   3 -10      962.59      834.68    198.48 o
  23   3 -10     2714.17     2449.68    309.95 o
 -19   4 -10      496.50      466.12    197.12 o
 -18   4 -10      857.64      951.88    141.74 o
 -17   4 -10      468.12      543.12    116.85 o
 -16   4 -10     1329.91     1523.49    159.08 o
 -15   4 -10      643.72      670.65    116.05 o
 -14   4 -10     4357.90     4605.88    311.31 o
 -13   4 -10      590.15      473.39    107.39 o
 -12   4 -10     2608.16     2427.47    175.75 o
 -11   4 -10      148.82      216.41     60.62 o
 -10   4 -10       21.04       30.83     46.83 o
  -9   4 -10     3561.95     3875.56    155.80 o
  -8   4 -10      656.97      793.30     81.23 o
  -7   4 -10     3468.65     3689.53    132.70 o
  -6   4 -10     1430.03     1498.48     62.78 o
  -5   4 -10     5246.26     5285.94    107.79 o
  -4   4 -10     1397.75     1331.88     69.09 o
  -3   4 -10     2048.65     2014.85     63.29 o
  -2   4 -10     2259.38     2079.91     60.59 o
  -1   4 -10      416.44      449.58     30.60 o
   0   4 -10     1383.16     1459.00     74.92 o
   1   4 -10     4362.73     4194.18    113.54 o
   2   4 -10     1136.84     1116.74     65.72 o
   3   4 -10    15241.73    15209.10    235.87 o
   4   4 -10     1010.75      939.68     53.35 o
   5   4 -10     3438.86     3164.17     97.74 o
   6   4 -10      870.04      908.26     53.82 o
   7   4 -10     1106.32     1027.93     54.76 o
   8   4 -10      248.04      236.83     34.05 o
   9   4 -10     1472.86     1467.55     63.88 o
  10   4 -10      753.01      793.86    136.96 o
  11   4 -10     3752.87     4089.03    141.35 o
  12   4 -10     3153.01     3103.61    172.65 o
  13   4 -10     2958.47     3305.36    166.73 o
  14   4 -10      254.79      215.12     96.52 o
  15   4 -10     5707.13     5420.83    227.52 o
  16   4 -10      326.08      205.27     76.90 o
  17   4 -10     1114.02      998.21    399.67 o
  18   4 -10     1517.75     1628.78    157.65 o
  19   4 -10      891.65     1190.85    193.04 o
  20   4 -10     2674.46     3118.51    296.35 o
  21   4 -10      341.02      473.08    165.85 o
  22   4 -10      909.38      834.68    195.76 o
  23   4 -10     1816.37     2199.54    288.20 o
 -19   5 -10      700.38      736.81    184.88 o
 -18   5 -10      151.95        7.55    100.60 o
 -17   5 -10     1080.55     1075.34    148.94 o
 -16   5 -10     1170.54     1269.41    155.40 o
 -15   5 -10      333.53      458.46    108.32 o
 -14   5 -10     3331.68     3325.24    217.55 o
 -13   5 -10       33.41       24.63     81.57 o
 -12   5 -10     1870.27     2231.27    176.09 o
 -11   5 -10     1745.50     2191.78    171.46 o
 -10   5 -10      404.89      301.85     85.15 o
  -9   5 -10     2193.32     2400.72    167.13 o
  -8   5 -10      453.77      413.43     84.76 o
  -7   5 -10     5152.88     5047.03    168.75 o
  -6   5 -10     3634.21     3765.63     93.17 o
  -5   5 -10     1481.72     1437.79     64.76 o
  -4   5 -10      178.16      222.78     39.98 o
  -3   5 -10     1065.07     1132.28     60.61 o
  -2   5 -10      411.52      460.84     41.04 o
  -1   5 -10      241.28      213.97     31.86 o
   0   5 -10      205.01      203.85     32.90 o
   1   5 -10     5647.33     5496.73     99.59 o
   2   5 -10     1027.74     1009.85     63.94 o
   3   5 -10    12847.12    12711.09    291.04 o
   4   5 -10     1030.25     1074.39     80.84 o
   5   5 -10     6206.96     6003.09    165.31 o
   6   5 -10     1152.85     1097.52     85.41 o
   7   5 -10      808.22      811.68     64.75 o
   8   5 -10      429.71      482.46     60.75 o
   9   5 -10     1366.59     1257.23     73.89 o
  10   5 -10      467.68      506.36     53.84 o
  11   5 -10     9197.88     9267.35    199.80 o
  12   5 -10     2104.89     2135.75    178.50 o
  13   5 -10     3656.61     3498.24    174.92 o
  14   5 -10     1725.86     1660.63    141.92 o
  15   5 -10     3892.54     3966.67    195.87 o
  16   5 -10       92.05       78.10     69.21 o
  17   5 -10      572.85      434.39     99.28 o
  18   5 -10     1706.48     1759.09    220.23 o
  19   5 -10      241.92      130.50    116.91 o
  20   5 -10     2862.99     2631.84    282.76 o
  21   5 -10      104.87        0.00    119.63 o
  22   5 -10      773.82     1092.97    214.79 o
  23   5 -10     1414.72     1413.80    252.85 o
 -18   6 -10      122.49       43.55     94.54 o
 -17   6 -10      975.93      868.14    182.16 o
 -16   6 -10      835.43      824.95    305.87 o
 -15   6 -10      603.27      746.52    133.55 o
 -14   6 -10     1242.83     1125.79    147.43 o
 -13   6 -10      233.34      215.06    248.77 o
 -12   6 -10     1072.34     1075.35    134.71 o
 -11   6 -10     1094.41     1054.28    130.69 o
 -10   6 -10     1195.94     1190.56    135.04 o
  -9   6 -10     1646.66     1606.94    145.50 o
  -8   6 -10      642.73      632.26    107.39 o
  -7   6 -10     6258.79     6038.53    238.18 o
  -6   6 -10     2257.07     2169.01    118.06 o
  -5   6 -10     2550.33     2567.00    168.00 o
  -4   6 -10      311.04      221.08     52.98 o
  -3   6 -10       53.61       41.28     30.37 o
  -2   6 -10      574.91      692.81     51.02 o
  -1   6 -10      276.84      381.65     40.99 o
   0   6 -10      688.21      772.90     63.18 o
   1   6 -10     3120.13     3116.13    106.34 o
   2   6 -10      546.25      532.02     37.28 o
   3   6 -10     7420.19     7454.00    148.96 o
   4   6 -10     1900.73     1682.61     91.32 o
   5   6 -10     6971.35     6913.34    159.52 o
   6   6 -10     1209.18     1196.06     71.70 o
   7   6 -10     4482.65     4654.85    126.17 o
   8   6 -10      593.43      546.91     52.24 o
   9   6 -10      897.07      858.01     75.35 o
  10   6 -10     1885.80     1962.03    143.14 o
  11   6 -10     6813.31     6887.41    191.94 o
  12   6 -10     2227.63     2279.90    120.50 o
  13   6 -10     4107.58     4351.17    195.84 o
  14   6 -10     1418.12     1555.00    136.46 o
  15   6 -10     4668.19     5114.51    222.61 o
  16   6 -10       22.87      -31.07     65.25 o
  17   6 -10      233.19      271.88    119.63 o
  18   6 -10      471.10      478.52    133.22 o
  19   6 -10       11.71      -70.69     89.72 o
  20   6 -10     2631.32     3412.15    304.51 o
 -17   7 -10     1441.90     1097.23    162.38 o
 -16   7 -10      488.46      338.74    122.12 o
 -15   7 -10     1656.21     1850.88    265.09 o
 -14   7 -10      647.92      628.97    126.49 o
 -13   7 -10      429.13      532.72    115.35 o
 -12   7 -10      383.06      424.41    105.53 o
 -11   7 -10      934.73      874.23    126.49 o
 -10   7 -10      462.02      507.33    103.19 o
  -9   7 -10     2113.23     2058.80    166.96 o
  -8   7 -10      916.54      716.15    108.61 o
  -7   7 -10     4936.60     5122.04    225.84 o
  -6   7 -10     2191.54     2244.10    113.91 o
  -5   7 -10     6567.37     6711.33    222.66 o
  -4   7 -10      221.19      302.11     54.10 o
  -3   7 -10      343.67      405.61     55.30 o
  -2   7 -10      342.96      328.02     51.74 o
  -1   7 -10     2847.35     3106.69    118.97 o
   0   7 -10     2026.81     2113.14     74.06 o
   1   7 -10     1305.86     1380.07     61.40 o
   2   7 -10     2524.46     2531.92     77.92 o
   3   7 -10     1440.01     1543.19     64.21 o
   4   7 -10     1191.08     1315.86     56.73 o
   5   7 -10     5239.56     5088.17    121.59 o
   6   7 -10      478.85      473.26     82.86 o
   7   7 -10     3557.83     3671.19    102.30 o
   8   7 -10     1278.44     1317.30     78.71 o
   9   7 -10      604.32      609.85     79.27 o
  10   7 -10     2059.35     2123.58    100.23 o
  11   7 -10     2080.98     2208.89    109.88 o
  12   7 -10     5603.93     5644.37    175.02 o
  13   7 -10     3514.80     3428.75    189.38 o
  14   7 -10      312.55      137.57     73.55 o
  15   7 -10     2320.79     3039.66    233.82 o
  16   7 -10      223.41      277.32    111.47 o
  17   7 -10      562.47      424.14    135.94 o
  18   7 -10       43.68      130.50    108.75 o
 -16   8 -10      560.49      454.55    176.72 o
 -15   8 -10     1752.53     1832.33    190.41 o
 -14   8 -10      353.29      230.45    110.71 o
 -13   8 -10     2646.23     2517.28    278.68 o
 -12   8 -10      579.81      559.66    123.00 o
 -11   8 -10      755.11     1005.31    137.45 o
 -10   8 -10      238.60      110.93    106.03 o
  -9   8 -10      835.50      714.65    118.13 o
  -8   8 -10      404.14      437.55     98.88 o
  -7   8 -10     4195.88     4306.66    212.27 o
  -6   8 -10      950.23      979.71     84.64 o
  -5   8 -10     3663.08     3783.92    137.82 o
  -4   8 -10      414.84      486.89     64.25 o
  -3   8 -10     3020.65     3024.54    126.42 o
  -2   8 -10     5067.68     5183.58    228.43 o
  -1   8 -10      565.30      617.92     61.43 o
   0   8 -10     4985.64     5152.97    132.74 o
   1   8 -10     2249.11     2249.91     92.17 o
   2   8 -10     3352.42     3517.17    106.79 o
   3   8 -10      524.88      528.01     44.70 o
   4   8 -10      474.63      534.22     44.48 o
   5   8 -10     2392.19     2330.75    101.06 o
   6   8 -10      605.68      631.54     61.20 o
   7   8 -10     2799.30     2729.92    102.29 o
   8   8 -10      687.98      703.07     88.37 o
   9   8 -10      800.33      834.86     69.49 o
  10   8 -10     2230.47     2247.70    106.87 o
  11   8 -10     1364.69     1503.99    109.73 o
  12   8 -10     6590.31     6578.71    203.46 o
  13   8 -10     2044.02     2184.04    158.53 o
  14   8 -10      748.90      946.16    157.69 o
 -15   9 -10     2915.60     3060.67    375.20 o
 -14   9 -10      387.78      373.45    119.01 o
 -13   9 -10     2384.30     2542.01    216.22 o
 -12   9 -10      126.36       59.24    191.68 o
 -11   9 -10      197.07      126.47     96.96 o
 -10   9 -10      883.33      976.14    137.78 o
  -9   9 -10     1218.55     1412.27    151.30 o
  -8   9 -10     1228.06     1165.24    142.27 o
  -7   9 -10     2780.81     2450.88    201.19 o
  -6   9 -10     2285.17     2088.68    126.39 o
  -5   9 -10     1725.99     1888.50    112.40 o
  -4   9 -10      611.28      690.00     73.06 o
  -3   9 -10     4494.47     4455.04    148.92 o
  -2   9 -10      636.98      563.75     65.54 o
  -1   9 -10     4725.78     4737.27    184.83 o
   0   9 -10     1965.18     2115.97    114.80 o
   1   9 -10      181.68      165.56     64.44 o
   2   9 -10     4299.68     4352.36    193.86 o
   3   9 -10      698.89      743.99     60.51 o
   4   9 -10     3343.66     3360.92    105.69 o
   5   9 -10      724.78      748.01     84.77 o
   6   9 -10     1714.64     1623.14    110.22 o
   7   9 -10     1909.89     2004.40     99.84 o
   8   9 -10      519.01      450.56     58.13 o
   9   9 -10      848.51      817.06     79.86 o
  10   9 -10     1493.68     1507.47    131.68 o
  11   9 -10      499.18      418.06    112.83 o
  12   9 -10     4345.96     4203.33    299.07 o
  13   9 -10     1155.77     1033.16    176.72 o
 -14  10 -10      622.82      831.97    195.76 o
 -13  10 -10      919.89      459.98    125.32 o
 -12  10 -10       42.26       -7.06     92.87 o
 -11  10 -10      464.02      475.03    184.88 o
 -10  10 -10      751.25      885.05    138.58 o
  -9  10 -10      210.71      431.92    108.61 o
  -8  10 -10     1833.52     1851.63    172.06 o
  -7  10 -10      721.87      601.13    112.45 o
  -6  10 -10     2930.92     2981.41    140.44 o
  -5  10 -10     2134.97     2144.45    123.19 o
  -4  10 -10      150.19      114.90     81.42 o
  -3  10 -10     1055.91     1192.76     83.46 o
  -2  10 -10      567.07      652.27     66.65 o
  -1  10 -10      632.32      620.46     64.36 o
   0  10 -10     1133.21     1170.44     81.23 o
   1  10 -10      127.52      115.70     43.52 o
   2  10 -10     1307.72     1466.36     85.29 o
   3  10 -10      217.29      216.57     45.95 o
   4  10 -10     1077.19     1095.57     73.20 o
   5  10 -10      760.92      859.61     80.45 o
   6  10 -10     1466.61     1426.43    131.15 o
   7  10 -10      589.00      621.50     76.32 o
   8  10 -10       76.41      167.63     73.80 o
   9  10 -10      483.96      380.64    133.22 o
  10  10 -10      712.83      785.75    165.85 o
  11  10 -10      593.11      301.79    127.79 o
  12  10 -10     2664.33     3099.48    293.63 o
  13  10 -10      877.13      715.06    174.01 o
 -12  11 -10       99.99       46.17     99.95 o
 -11  11 -10       98.13      107.07    105.69 o
 -10  11 -10      167.49       90.16    120.99 o
  -9  11 -10      218.39      305.58    106.84 o
  -8  11 -10     2065.27     1781.75    188.96 o
  -7  11 -10     1077.53     1029.46     99.30 o
  -6  11 -10     2480.50     2619.68    142.17 o
  -5  11 -10     1480.33     1546.73    103.60 o
  -4  11 -10      448.69      413.15     63.77 o
  -3  11 -10      242.41      265.52     57.06 o
  -2  11 -10       14.75      104.92     48.70 o
  -1  11 -10       98.65        9.46     45.43 o
   0  11 -10      303.65      307.67     60.83 o
   1  11 -10      248.88      299.30     53.91 o
   2  11 -10     2473.49     2650.75    111.57 o
   3  11 -10      270.12      343.68     53.44 o
   4  11 -10     1793.47     1987.32     95.56 o
   5  11 -10     1169.49     1104.71    112.99 o
   6  11 -10     1392.68     1613.84    144.75 o
   7  11 -10      136.63       -5.44    106.03 o
   8  11 -10       69.17       24.47    106.03 o
   9  11 -10      349.81      459.48    149.54 o
  10  11 -10       63.03      190.32    116.91 o
  11  11 -10      217.19      228.38    125.07 o
  12  11 -10     1789.30     1963.00    250.13 o
  13  11 -10      174.24      386.08    152.26 o
 -10  12 -10      172.78       43.16    274.60 o
  -9  12 -10       54.15      -42.32     87.87 o
  -8  12 -10      739.93      800.30     96.83 o
  -7  12 -10      851.11     1029.85     92.44 o
  -6  12 -10     3816.82     3954.59    152.85 o
  -5  12 -10     1842.30     1881.30    111.89 o
  -4  12 -10     1443.74     1513.59     99.86 o
  -3  12 -10       90.62       16.90     50.63 o
  -2  12 -10      148.39      189.02     55.03 o
  -1  12 -10      316.27      278.20     57.19 o
   0  12 -10      162.84      167.61     84.77 o
   1  12 -10      436.84      467.04     70.43 o
   2  12 -10      976.74      980.78     88.85 o
   3  12 -10      424.22      443.84     68.92 o
   4  12 -10     2083.15     2342.63    204.83 o
   5  12 -10      617.65      570.24     89.75 o
   6  12 -10      821.30      908.09    187.60 o
   7  12 -10      216.60      296.35    144.10 o
   8  12 -10      186.22      261.01    135.94 o
   9  12 -10      387.11      323.54    144.10 o
  10  12 -10      762.80      965.19    201.19 o
  11  12 -10      196.99      144.10    133.22 o
  12  12 -10      447.51      301.79    146.82 o
  13  12 -10      349.31      315.39    163.13 o
  14  12 -10      404.72      236.54    152.26 o
  -7  13 -10      367.21      327.72     72.08 o
  -6  13 -10     2011.92     1950.83    121.17 o
  -5  13 -10      507.71      517.28     74.05 o
  -4  13 -10     1545.99     1695.01    129.89 o
  -3  13 -10       35.70        8.64     79.35 o
  -2  13 -10      301.73      329.85     73.22 o
  -1  13 -10      826.62      803.12     91.25 o
   0  13 -10      246.67      220.59     66.76 o
   1  13 -10      819.49      864.80     91.23 o
   2  13 -10      994.01     1107.33     98.90 o
   3  13 -10     1458.84     1284.03    123.06 o
   4  13 -10     1453.52     1264.48    188.96 o
   5  13 -10      165.11      157.69    130.50 o
   6  13 -10     1080.77      962.47    198.48 o
   7  13 -10       64.23      285.48    149.54 o
   8  13 -10      473.98      497.55    163.13 o
   9  13 -10      247.21      168.57    138.66 o
  10  13 -10      667.61      538.33    176.72 o
  11  13 -10     1137.49     1922.22    269.17 o
  -3  14 -10      279.66      295.43     87.99 o
  -2  14 -10      291.39      360.11     80.46 o
  -1  14 -10      459.28      560.38    105.67 o
   0  14 -10      243.98      342.48    142.29 o
   1  14 -10     1282.47     1319.21    111.14 o
   2  14 -10      859.48      979.69    115.60 o
   3  14 -10     1378.20     1080.48    121.21 o
   4  14 -10      821.42     1005.97    214.79 o
   5  14 -10      287.12      290.92    152.26 o
   6  14 -10      425.44      565.52    179.44 o
 -21   1  -9      723.96     1348.55    266.45 o
 -20   1  -9     1199.38     1222.29    168.15 o
 -19   1  -9     1359.52     1271.41    157.08 o
 -18   1  -9      260.17      176.88    102.52 o
 -17   1  -9      710.89      716.84     93.98 o
 -16   1  -9      237.12      122.64     63.99 o
 -15   1  -9       49.92       77.98    113.22 o
 -14   1  -9     2357.58     2518.88    108.16 o
 -13   1  -9     1168.37     1193.59     77.78 o
 -12   1  -9      451.88      374.40     51.54 o
 -11   1  -9      142.10       60.66     39.10 o
 -10   1  -9      285.04      244.48     43.21 o
  -9   1  -9      260.26      288.52     43.47 o
  -8   1  -9      822.21      861.69     60.40 o
  -7   1  -9      617.14      669.47     43.99 o
  -6   1  -9     1441.65     1465.22     60.62 o
  -5   1  -9     2538.34     2475.24     70.71 o
  -4   1  -9     1441.25     1478.84     70.76 o
  -3   1  -9      735.97      809.62     44.16 o
  -2   1  -9      937.42     1118.06     61.11 o
  -1   1  -9     1862.50     1873.67     58.91 o
   0   1  -9     2144.47     2236.42     62.79 o
   1   1  -9      850.86      762.16     41.11 o
   2   1  -9     8905.90     9106.12    143.56 o
   3   1  -9     1032.42     1005.50     52.88 o
   4   1  -9      646.44      742.27     64.64 o
   5   1  -9     3848.31     3750.77     98.30 o
   6   1  -9     2439.94     2404.60     64.67 o
   7   1  -9     3830.67     3739.08     99.88 o
   8   1  -9      248.51      282.37     33.94 o
   9   1  -9      962.75      969.99     61.93 o
  10   1  -9     1668.80     1548.92    171.29 o
  11   1  -9      597.75      546.61     78.54 o
  12   1  -9       50.91       86.49     50.92 o
  13   1  -9      485.77      402.70     74.90 o
  14   1  -9      152.03      145.44     62.28 o
  15   1  -9       88.56      122.35     63.44 o
  16   1  -9     1179.74     1303.74    125.91 o
  17   1  -9      863.42      907.63    115.35 o
  18   1  -9      472.56      471.42    106.03 o
  19   1  -9      209.88      252.91     87.87 o
  20   1  -9      825.55      899.48    131.60 o
  21   1  -9      197.59      106.03    125.07 o
 -21   2  -9     1431.35     2117.98    315.39 o
 -20   2  -9      887.45      902.66    241.98 o
 -19   2  -9      739.25      744.96    214.79 o
 -18   2  -9      406.25      396.15    107.13 o
 -17   2  -9     1509.34     1606.16    194.66 o
 -16   2  -9      349.13      171.87     69.25 o
 -15   2  -9      149.79      191.57     65.96 o
 -14   2  -9      282.37      315.21     68.73 o
 -13   2  -9      244.41      268.83     61.74 o
 -12   2  -9       29.58       71.62     37.49 o
 -11   2  -9      124.13      127.75     40.94 o
 -10   2  -9      855.20      930.15     64.93 o
  -9   2  -9     2540.55     2329.33    152.84 o
  -8   2  -9     3805.41     3946.63    109.94 o
  -7   2  -9     1986.19     1907.33     79.53 o
  -6   2  -9     2576.49     2676.38     73.32 o
  -5   2  -9     8138.33     8206.06    120.54 o
  -4   2  -9     2080.48     1886.56     48.12 o
  -3   2  -9      925.72      913.64     46.12 o
  -2   2  -9      843.38      930.27     58.77 o
  -1   2  -9      326.98      343.92     31.77 o
   0   2  -9      354.99      392.29     32.12 o
   1   2  -9     2696.21     2852.85     76.77 o
   2   2  -9     9466.60     9700.73    162.98 o
   3   2  -9     2616.75     2483.86     76.63 o
   4   2  -9     4381.94     4491.03    105.30 o
   5   2  -9     7041.75     7342.95    131.40 o
   6   2  -9     1072.25     1018.81     47.93 o
   7   2  -9     2580.67     2572.08     69.33 o
   8   2  -9     1722.83     1651.49     58.57 o
   9   2  -9      361.02      364.01     37.94 o
  10   2  -9     1440.52     1522.30    108.88 o
  11   2  -9     1268.48     1358.28    110.23 o
  12   2  -9     1347.70     1300.76    120.99 o
  13   2  -9      621.75      580.41     87.46 o
  14   2  -9     1582.09     1628.34    132.61 o
  15   2  -9       95.64       69.90     62.46 o
  16   2  -9     1644.02     1868.12    148.99 o
  17   2  -9     1147.01     1289.28    135.53 o
  18   2  -9     1764.41     1469.44    143.84 o
  19   2  -9     1012.00     1114.17    138.38 o
  20   2  -9      578.25      734.09    165.85 o
  21   2  -9      994.24      709.62    176.72 o
  22   2  -9      308.93      114.19    135.94 o
 -21   3  -9      395.31      405.11    201.19 o
 -20   3  -9      844.38     1094.92    261.01 o
 -19   3  -9     1218.72     1345.43    335.78 o
 -18   3  -9      826.37      890.72    240.62 o
 -17   3  -9     1364.71     1246.92    217.51 o
 -16   3  -9      272.49      338.69     99.28 o
 -15   3  -9      418.34      515.78     82.28 o
 -14   3  -9      236.28      304.06     68.39 o
 -13   3  -9      555.34      490.79     90.69 o
 -12   3  -9      174.64      247.45     69.20 o
 -11   3  -9      154.85      108.49     39.96 o
 -10   3  -9     1940.46     2051.07     89.33 o
  -9   3  -9     1133.42     1101.58     78.49 o
  -8   3  -9     1241.74     1171.27     67.68 o
  -7   3  -9      923.41      904.64     59.06 o
  -6   3  -9     6078.00     6104.63    158.21 o
  -5   3  -9     6947.57     7281.51    132.47 o
  -4   3  -9     1460.17     1363.74     49.05 o
  -3   3  -9      230.18      219.71     24.50 o
  -2   3  -9     1693.61     1682.42     50.26 o
  -1   3  -9      112.65      101.02     27.09 o
   0   3  -9       42.76       53.24     24.55 o
   1   3  -9     1866.21     1886.31     73.62 o
   2   3  -9     5663.77     5357.74    109.90 o
   3   3  -9     2911.80     2770.84     89.14 o
   4   3  -9    11323.04    11421.59    203.47 o
   5   3  -9     5322.17     5558.03    111.11 o
   6   3  -9     4921.40     4898.41    103.77 o
   7   3  -9     1614.85     1554.43     71.43 o
   8   3  -9      526.64      520.19     38.47 o
   9   3  -9      454.93      487.93     38.60 o
  10   3  -9     1658.18     1667.13     69.62 o
  11   3  -9      124.81      112.04     54.56 o
  12   3  -9      349.36      275.24     66.14 o
  13   3  -9     1038.21     1043.81    127.79 o
  14   3  -9      875.25      720.50     96.39 o
  15   3  -9      463.44      495.00     87.08 o
  16   3  -9     2551.00     2776.29    179.13 o
  17   3  -9      944.60      708.36    105.69 o
  18   3  -9     2513.47     2558.62    216.15 o
  19   3  -9     1244.83     1715.59    220.23 o
  20   3  -9     2349.49     2319.17    258.29 o
  21   3  -9     1558.75     1718.31    241.98 o
  22   3  -9      726.04      396.95    176.72 o
 -20   4  -9      314.10      296.35    207.99 o
 -19   4  -9     1132.59     1369.18    164.43 o
 -18   4  -9      790.04      941.06    143.70 o
 -17   4  -9       84.13      146.90     93.92 o
 -16   4  -9      702.70      553.21    165.85 o
 -15   4  -9      310.65      206.53     97.33 o
 -14   4  -9      689.37      613.50    109.73 o
 -13   4  -9      516.21      448.01     99.00 o
 -12   4  -9      201.19      112.42     53.87 o
 -11   4  -9      212.28      173.79     68.62 o
 -10   4  -9      820.95      812.42     77.75 o
  -9   4  -9     1415.59     1324.59    100.61 o
  -8   4  -9      304.73      305.41     56.12 o
  -7   4  -9      234.98      252.07     39.98 o
  -6   4  -9     2468.00     2499.27     87.98 o
  -5   4  -9      921.37      985.22     49.32 o
  -4   4  -9     2713.59     2651.48    119.65 o
  -3   4  -9     1768.49     1884.97     69.51 o
  -2   4  -9       24.32       54.42     23.91 o
  -1   4  -9     1970.60     1960.73     70.19 o
   0   4  -9      262.10      325.76     42.26 o
   1   4  -9      830.44      790.52     47.11 o
   2   4  -9     1337.82     1438.17     53.57 o
   3   4  -9     1730.14     1605.40     44.67 o
   4   4  -9     8105.58     8159.10    145.78 o
   5   4  -9     1368.99     1398.10     60.44 o
   6   4  -9     3969.24     3889.66    145.56 o
   7   4  -9      358.45      327.03     34.64 o
   8   4  -9     1065.23      973.65     52.12 o
   9   4  -9      303.49      253.34     32.12 o
  10   4  -9      809.73      795.94     57.85 o
  11   4  -9      432.29      528.76     61.57 o
  12   4  -9      924.92      875.77    191.68 o
  13   4  -9     1434.34     1461.07    127.84 o
  14   4  -9     1323.52     1325.69    123.04 o
  15   4  -9      753.13      654.22     99.47 o
  16   4  -9     2320.81     2468.47    170.97 o
  17   4  -9      301.46      248.61     85.15 o
  18   4  -9     2510.07     2520.37    258.29 o
  19   4  -9      606.20      706.90    163.13 o
  20   4  -9     1220.18     1125.60    190.32 o
  21   4  -9     2083.40     1884.16    250.13 o
  22   4  -9      465.27      478.52    171.29 o
 -20   5  -9        9.32       46.22    135.94 o
 -19   5  -9       10.61      -32.78     93.43 o
 -18   5  -9      119.86        9.80    144.10 o
 -17   5  -9      165.44      -66.21    137.30 o
 -16   5  -9      271.92      251.81    108.75 o
 -15   5  -9      547.01      219.36     98.33 o
 -14   5  -9      346.49      403.98    103.60 o
 -13   5  -9     1411.55     1434.92    182.16 o
 -12   5  -9       42.10       26.00     74.77 o
 -11   5  -9     1651.33     1726.85    152.61 o
 -10   5  -9      109.63       75.52     76.13 o
  -9   5  -9     1150.14      966.36    191.68 o
  -8   5  -9       30.26       -7.68     30.75 o
  -7   5  -9       64.29       25.28     35.32 o
  -6   5  -9      171.16      223.94     38.76 o
  -5   5  -9      722.26      793.32     60.04 o
  -4   5  -9     4003.00     4125.85    104.11 o
  -3   5  -9     1686.38     1718.79     64.06 o
  -2   5  -9       39.82       79.67     24.68 o
  -1   5  -9      594.37      612.71     40.55 o
   0   5  -9      905.53      913.76     72.34 o
   1   5  -9     2419.99     2471.25     63.27 o
   2   5  -9      117.90      142.74     23.09 o
   3   5  -9     2215.05     2230.05     58.17 o
   4   5  -9     2999.44     2980.21     70.84 o
   5   5  -9     1374.45     1344.29     89.35 o
   6   5  -9     2387.16     2353.38    118.97 o
   7   5  -9       35.17       51.72     28.73 o
   8   5  -9     1290.63     1402.39     71.21 o
   9   5  -9     2564.61     2537.46     86.49 o
  10   5  -9      308.90      238.67     49.59 o
  11   5  -9     3616.83     3556.52    127.50 o
  12   5  -9      102.59       50.90     51.48 o
  13   5  -9     1157.51     1046.70    110.53 o
  14   5  -9     4676.12     4400.25    197.32 o
  15   5  -9     1613.18     1485.33    235.18 o
  16   5  -9      544.94      653.87    103.76 o
  17   5  -9      326.50      220.23    111.47 o
  18   5  -9     1622.77     1968.44    228.38 o
  19   5  -9      114.45      -13.59    106.03 o
  20   5  -9      393.81      157.69    125.07 o
  21   5  -9      589.91      633.49    165.85 o
  22   5  -9       61.95        5.44    138.66 o
 -19   6  -9        5.03     -114.19    114.19 o
 -18   6  -9      288.04      329.18    118.27 o
 -17   6  -9      172.87      101.63    102.49 o
 -16   6  -9      475.15      397.30    117.53 o
 -15   6  -9      670.34      615.42    138.66 o
 -14   6  -9     1097.63     1004.28    149.54 o
 -13   6  -9      913.64      806.58    126.49 o
 -12   6  -9      498.57      619.55    111.06 o
 -11   6  -9     1310.17     1398.03    142.11 o
 -10   6  -9      107.01       60.65     72.07 o
  -9   6  -9      207.12      224.43     81.60 o
  -8   6  -9      111.88      100.60     97.88 o
  -7   6  -9       45.80        4.30     89.72 o
  -6   6  -9     1205.97     1312.65    122.64 o
  -5   6  -9     2189.63     2050.20    172.65 o
  -4   6  -9      159.22      202.15     48.66 o
  -3   6  -9     3573.89     3740.55    100.43 o
  -2   6  -9     1117.77     1178.06     61.33 o
  -1   6  -9     3155.23     3084.28     81.35 o
   0   6  -9      238.94      275.32     33.09 o
   1   6  -9     1905.00     1788.24     59.82 o
   2   6  -9      295.75      311.05     30.79 o
   3   6  -9     2463.25     2471.56     64.47 o
   4   6  -9      521.20      521.82     35.40 o
   5   6  -9      646.05      674.63     43.34 o
   6   6  -9       30.32       48.98     23.50 o
   7   6  -9     1847.72     1820.60     73.82 o
   8   6  -9      178.03      162.23     33.60 o
   9   6  -9     2784.86     2919.50     98.13 o
  10   6  -9     1281.83     1324.21     76.33 o
  11   6  -9     1813.54     1823.43     89.03 o
  12   6  -9      968.51      986.98     81.03 o
  13   6  -9      532.25      528.25    106.03 o
  14   6  -9     1020.27     1055.24    115.16 o
  15   6  -9      213.17      296.35    106.03 o
  16   6  -9     1370.85     1318.64    182.16 o
  17   6  -9      763.92      929.84    163.13 o
  18   6  -9       48.59      100.60    103.32 o
  19   6  -9      156.38      -40.78    106.03 o
  20   6  -9      148.18      250.13    127.79 o
 -18   7  -9      292.37      419.61    131.61 o
 -17   7  -9      212.25      177.75    112.36 o
 -16   7  -9      748.90      874.24    142.81 o
 -15   7  -9      106.45      100.35    197.12 o
 -14   7  -9      997.18     1302.02    156.65 o
 -13   7  -9      315.05      311.49    101.40 o
 -12   7  -9      396.07      480.39    112.21 o
 -11   7  -9      431.40      325.76    135.94 o
 -10   7  -9      486.60      356.95     96.07 o
  -9   7  -9      113.30       45.89     92.44 o
  -8   7  -9      429.52      582.18    100.59 o
  -7   7  -9      228.48      356.25    106.03 o
  -6   7  -9      337.50      398.80     87.08 o
  -5   7  -9       78.15       58.43     63.87 o
  -4   7  -9      377.75      426.49     71.22 o
  -3   7  -9     2765.08     2705.59    107.10 o
  -2   7  -9      451.82      495.19     56.69 o
  -1   7  -9     4024.92     3981.60    104.65 o
   0   7  -9      177.85      176.28     32.71 o
   1   7  -9     1900.86     2040.92     71.65 o
   2   7  -9     1194.60     1193.92     53.85 o
   3   7  -9     2379.38     2342.40     68.67 o
   4   7  -9      294.83      292.73     39.11 o
   5   7  -9      496.77      512.60     38.15 o
   6   7  -9     1463.63     1511.35     71.81 o
   7   7  -9      586.50      646.51     50.83 o
   8   7  -9      361.61      421.95     43.83 o
   9   7  -9     1603.01     1681.19     85.26 o
  10   7  -9      275.32      228.81     44.78 o
  11   7  -9     2640.36     2590.78    103.07 o
  12   7  -9      285.54      288.51     49.45 o
  13   7  -9     2200.32     2349.08    214.79 o
  14   7  -9      139.79      133.22     92.44 o
  15   7  -9       24.31      -76.13     76.13 o
  16   7  -9      978.73      927.12    157.69 o
  17   7  -9      311.10      171.29    108.75 o
 -17   8  -9       26.41       -0.26    169.93 o
 -16   8  -9      539.65      439.01    172.65 o
 -15   8  -9      279.69      255.89    113.23 o
 -14   8  -9      194.66      174.81    103.60 o
 -13   8  -9      184.14      146.11     92.49 o
 -12   8  -9      800.45      869.06    133.92 o
 -11   8  -9       51.29      -78.85     78.85 o
 -10   8  -9      316.46      209.35     93.11 o
  -9   8  -9      638.96      590.59    109.53 o
  -8   8  -9      900.70      936.13    134.58 o
  -7   8  -9       50.94       53.05     71.06 o
  -6   8  -9     1416.82     1320.02    129.25 o
  -5   8  -9      162.05      144.38     72.75 o
  -4   8  -9      577.28      535.90     65.15 o
  -3   8  -9     1053.86     1118.72     81.34 o
  -2   8  -9      556.95      488.97     59.22 o
  -1   8  -9     6059.93     6206.15    147.98 o
   0   8  -9      791.90      683.63     57.34 o
   1   8  -9       27.14       25.02     32.04 o
   2   8  -9      631.98      575.16     53.44 o
   3   8  -9     1943.35     2089.40     74.64 o
   4   8  -9      820.28      844.13     51.34 o
   5   8  -9     1416.13     1481.08     65.29 o
   6   8  -9     4449.05     4388.56    108.99 o
   7   8  -9      765.31      884.35     53.04 o
   8   8  -9     1098.81     1122.28     73.05 o
   9   8  -9      473.51      563.01     57.42 o
  10   8  -9       55.93       57.38     40.00 o
  11   8  -9      845.16      763.09     98.66 o
  12   8  -9      847.34      852.73    104.13 o
  13   8  -9     1361.18     1574.21    182.16 o
  14   8  -9      415.01      309.95    108.75 o
 -16   9  -9      647.09      717.63    145.96 o
 -15   9  -9      596.94      436.75    265.09 o
 -14   9  -9      166.95      250.81    118.27 o
 -13   9  -9      663.39      824.45    224.30 o
 -12   9  -9      333.06      354.44    107.09 o
 -11   9  -9       21.75       76.94    110.11 o
 -10   9  -9      623.45      627.63    116.10 o
  -9   9  -9      168.22      148.92     84.33 o
  -8   9  -9     1604.90     1386.68    147.70 o
  -7   9  -9      581.10      627.46    112.83 o
  -6   9  -9      855.70      712.19    111.46 o
  -5   9  -9      633.59      566.44    157.69 o
  -4   9  -9      431.52      436.22     73.34 o
  -3   9  -9     1147.44     1113.22     84.58 o
  -2   9  -9     1031.60     1093.30     74.50 o
  -1   9  -9      411.09      493.60     55.01 o
   0   9  -9     3694.52     3799.90    116.60 o
   1   9  -9      573.06      595.64     56.42 o
   2   9  -9      855.58      806.15     62.50 o
   3   9  -9      199.42      234.15     42.99 o
   4   9  -9      225.50      220.12     40.93 o
   5   9  -9      243.64      261.68     41.67 o
   6   9  -9     1366.59     1313.31     65.68 o
   7   9  -9     1983.60     2094.66    104.78 o
   8   9  -9     1062.03      989.15     83.20 o
   9   9  -9      251.39      216.37     69.13 o
  10   9  -9     1166.50      992.72    159.05 o
  11   9  -9      428.75      533.71     90.11 o
  12   9  -9      816.88      905.37    171.29 o
  13   9  -9      470.13      331.70    125.07 o
 -15  10  -9     1146.65     1476.33    250.13 o
 -14  10  -9     1198.22      994.93    156.25 o
 -13  10  -9     1195.09     1126.31    202.55 o
 -12  10  -9      610.76      563.96    123.86 o
 -11  10  -9      318.68      250.59    101.77 o
 -10  10  -9      925.41      901.08    133.92 o
  -9  10  -9       46.20        8.77     89.72 o
  -8  10  -9     1522.99     1419.80    153.80 o
  -7  10  -9      212.33      187.78     86.88 o
  -6  10  -9        8.63      -64.21     64.21 o
  -5  10  -9     1029.12     1127.86     94.00 o
  -4  10  -9      106.45       90.08     45.55 o
  -3  10  -9      232.62      237.99     51.80 o
  -2  10  -9     2856.74     2898.36    112.91 o
  -1  10  -9       70.18      100.17     43.68 o
   0  10  -9     1047.44     1121.72     81.63 o
   1  10  -9      649.92      701.05     80.45 o
   2  10  -9     2321.30     2478.22    101.28 o
   3  10  -9       61.90       60.99     36.85 o
   4  10  -9       90.04       30.03     36.40 o
   5  10  -9      187.36      178.49     42.02 o
   6  10  -9      129.14      229.35     44.67 o
   7  10  -9     2057.28     2066.81     90.95 o
   8  10  -9      785.75      849.84     91.08 o
   9  10  -9       88.25      222.94    116.91 o
  10  10  -9     1513.61     1421.95    203.91 o
  11  10  -9       25.80       29.91    100.60 o
  12  10  -9      981.26     1190.85    195.76 o
  13  10  -9      103.77       81.57    116.91 o
 -13  11  -9      510.64      520.12    150.90 o
 -12  11  -9      277.89      223.45    108.61 o
 -11  11  -9      108.51      -31.16     95.16 o
 -10  11  -9     1520.11     1474.63    168.21 o
  -9  11  -9       22.74      -32.23     85.15 o
  -8  11  -9      857.90      870.24    131.43 o
  -7  11  -9      526.07      527.00    120.99 o
  -6  11  -9      762.73      790.92    123.99 o
  -5  11  -9     1412.46     1470.95     98.50 o
  -4  11  -9      526.77      524.34     64.52 o
  -3  11  -9      439.19      468.41     61.91 o
  -2  11  -9     2293.31     2322.22    111.97 o
  -1  11  -9     1076.48     1040.55     79.56 o
   0  11  -9     2965.90     2771.28    133.20 o
   1  11  -9      330.16      307.89     52.58 o
   2  11  -9      804.91      779.08     67.50 o
   3  11  -9      991.51     1057.65     73.52 o
   4  11  -9      189.70      170.28     52.35 o
   5  11  -9      145.87       88.83     65.58 o
   6  11  -9      110.03       99.91     58.41 o
   7  11  -9     1616.22     1488.15    126.43 o
   8  11  -9      110.81       35.52     57.10 o
   9  11  -9      118.44      144.10    122.35 o
  10  11  -9      891.76      717.77    165.85 o
  11  11  -9      373.56      481.23    152.26 o
  12  11  -9     1530.82     1519.83    228.38 o
  13  11  -9     1076.81     1016.85    195.76 o
 -11  12  -9      387.76      333.16    165.85 o
 -10  12  -9      689.33      502.30    125.83 o
  -9  12  -9      235.51      242.21    109.04 o
  -8  12  -9      615.76      746.61    188.96 o
  -7  12  -9       32.39       77.10     70.63 o
  -6  12  -9     1561.66     1341.21    147.01 o
  -5  12  -9     1231.06     1189.08     91.30 o
  -4  12  -9      620.51      623.36     72.10 o
  -3  12  -9      214.73      151.40     55.67 o
  -2  12  -9     2384.96     2331.58    152.26 o
  -1  12  -9      103.06       62.20     50.36 o
   0  12  -9     1280.40     1395.19     90.52 o
   1  12  -9       66.77       41.59     52.60 o
   2  12  -9      733.62      774.58     81.28 o
   3  12  -9      100.02       30.25     91.56 o
   4  12  -9      334.31      440.61     66.77 o
   5  12  -9       37.97      105.26     62.17 o
   6  12  -9      588.28      636.31    187.60 o
   7  12  -9      449.42      552.37     85.96 o
   8  12  -9      724.24      970.63    184.88 o
   9  12  -9      139.66      203.91    130.50 o
  10  12  -9      949.75     1272.42    209.35 o
  11  12  -9      249.38      144.10    125.07 o
  12  12  -9     2300.45     2150.60    277.32 o
  13  12  -9      537.51      380.64    154.97 o
  -9  13  -9      101.85       -0.34     72.37 o
  -8  13  -9     1400.31     1449.07    164.68 o
  -7  13  -9      649.04      539.18     79.28 o
  -6  13  -9      291.40      352.26     68.23 o
  -5  13  -9      319.47      411.18     69.66 o
  -4  13  -9      258.29      247.69     68.18 o
  -3  13  -9      115.73       57.39     62.87 o
  -2  13  -9      757.20      763.77     88.02 o
  -1  13  -9      288.12      330.96     69.51 o
   0  13  -9      715.35      752.30     85.72 o
   1  13  -9       40.04        8.07     58.98 o
   2  13  -9     1042.83     1132.25     98.67 o
   3  13  -9       48.52       40.45     66.28 o
   4  13  -9      327.76      229.01     92.44 o
   5  13  -9       45.88       52.81     62.57 o
   6  13  -9       99.26      141.68     77.49 o
   7  13  -9      198.68      259.38     77.81 o
   8  13  -9      711.35      826.53    198.48 o
   9  13  -9       62.05       67.97    119.63 o
  10  13  -9      720.88      527.46    174.01 o
  11  13  -9      390.17      339.86    163.13 o
  12  13  -9     1048.12     1190.85    222.94 o
  -5  14  -9       97.30      105.22     67.79 o
  -4  14  -9      301.45      247.29     75.33 o
  -3  14  -9      153.71      256.46     71.13 o
  -2  14  -9       26.55       61.97     63.32 o
  -1  14  -9      940.82     1001.36    100.42 o
   0  14  -9       14.02      -16.04     58.34 o
   1  14  -9      432.58      610.28     97.95 o
   2  14  -9      373.30      502.34     96.56 o
   3  14  -9      256.92      280.58     81.44 o
   4  14  -9      566.65      538.23     95.56 o
   5  14  -9       57.47      147.08     73.70 o
   6  14  -9      136.18      152.42     85.64 o
   7  14  -9      691.40      704.18    193.04 o
   8  14  -9      211.49      195.76    149.54 o
   9  14  -9      104.23      -51.66    127.79 o
 -22   0  -8      291.84      478.52    209.35 o
 -21   0  -8     4332.42     4445.31    399.67 o
 -20   0  -8      263.93       -2.72    154.97 o
 -19   0  -8     2637.27     2966.26    318.10 o
 -18   0  -8      577.21      638.93    179.44 o
 -17   0  -8      824.43      954.31    195.76 o
 -16   0  -8     1495.41     1550.53    133.64 o
 -15   0  -8     1607.93     1783.97    135.83 o
 -14   0  -8      925.18      851.69    190.32 o
 -13   0  -8     1486.38     1601.98    167.21 o
 -12   0  -8      804.98      679.14     86.88 o
 -11   0  -8     4919.37     4832.18    180.19 o
 -10   0  -8      461.68      461.50     81.57 o
  -9   0  -8     6758.83     6359.27    172.24 o
  -8   0  -8     2621.59     2745.23    227.95 o
  -7   0  -8     5866.40     5848.18    124.79 o
  -6   0  -8    18672.74    18441.94    541.52 o
  -5   0  -8     3364.50     3455.72    111.31 o
  -4   0  -8    14331.89    13752.54    276.77 o
  -3   0  -8     1752.38     1561.08    132.76 o
  -2   0  -8    12277.44    11929.28    243.01 o
  -1   0  -8      251.83      303.67     38.77 o
   0   0  -8      719.48      849.58     57.38 o
   1   0  -8      922.14      955.48     60.64 o
   2   0  -8      488.52      563.80     49.11 o
   3   0  -8      186.97      209.99     24.77 o
   4   0  -8    31819.79    31213.66    539.99 o
   5   0  -8     6755.94     7052.15    161.54 o
   6   0  -8    64113.63    62280.58   1006.19 o
   7   0  -8     2513.63     2446.96    171.29 o
   8   0  -8    68422.17    67503.39   1905.91 o
   9   0  -8     3848.28     3550.81    212.07 o
  10   0  -8     5009.14     4817.79    250.13 o
  11   0  -8     2293.76     1995.63    182.16 o
  12   0  -8     1696.11     1614.99    168.57 o
  13   0  -8     5420.48     5622.56    299.07 o
  14   0  -8       77.63      160.41     87.00 o
  15   0  -8      137.36      252.85    100.60 o
  16   0  -8    12994.31    12194.00    524.74 o
  17   0  -8     5974.49     5970.58    337.14 o
  18   0  -8     5045.35     4570.37    307.23 o
  19   0  -8     1905.21     1541.58    209.35 o
  20   0  -8     1697.10     1413.80    217.51 o
 -22   1  -8      392.09      247.41    187.60 o
 -21   1  -8     2374.08     2557.41    223.73 o
 -20   1  -8      294.82      135.18    188.96 o
 -19   1  -8     1534.69     1448.47    166.43 o
 -18   1  -8      879.80     1056.42    149.37 o
 -17   1  -8     1494.54     1536.05    118.45 o
 -16   1  -8     1078.58     1087.94    100.90 o
 -15   1  -8      161.24      114.88    107.82 o
 -14   1  -8     2172.84     2214.59     99.48 o
 -13   1  -8     8486.42     8347.59    183.95 o
 -12   1  -8      388.43      443.02     53.69 o
 -11   1  -8     3573.02     3635.49    110.55 o
 -10   1  -8      264.17      256.32     42.03 o
  -9   1  -8     1107.33     1044.66     53.63 o
  -8   1  -8     5228.40     5306.15    106.94 o
  -7   1  -8     2063.42     2053.63     65.02 o
  -6   1  -8    10257.54    10184.29    137.71 o
  -5   1  -8     4193.91     4226.77     73.24 o
  -4   1  -8    11346.54    10941.75    139.91 o
  -3   1  -8      953.65      977.99     45.18 o
  -2   1  -8    16371.79    15264.27    208.68 o
  -1   1  -8      627.45      595.86     35.45 o
   0   1  -8     4006.70     3951.29     81.27 o
   1   1  -8       46.66       43.95     18.57 o
   2   1  -8      706.50      800.35     39.33 o
   3   1  -8     2240.07     2204.37     59.18 o
   4   1  -8    12397.62    12078.97    180.29 o
   5   1  -8     4537.84     4534.41    103.76 o
   6   1  -8    17484.21    17428.27    268.84 o
   7   1  -8     3265.24     3421.47     89.87 o
   8   1  -8    25189.80    25159.54    379.91 o
   9   1  -8      978.75      814.32     81.69 o
  10   1  -8     6547.68     6696.71    324.90 o
  11   1  -8      876.66      798.35     85.41 o
  12   1  -8      957.91      998.25     96.73 o
  13   1  -8     5008.21     5093.83    199.83 o
  14   1  -8      135.48      178.56    119.63 o
  15   1  -8      543.06      519.75     90.11 o
  16   1  -8    10403.34    10441.60    757.20 o
  17   1  -8     5773.69     5501.86    231.51 o
  18   1  -8     4735.04     5052.42    226.64 o
  19   1  -8      617.05      555.71    194.40 o
  20   1  -8     1224.42     1413.80    209.35 o
 -22   2  -8      634.47      318.10    203.91 o
 -21   2  -8     2237.62     2120.70    318.10 o
 -20   2  -8      869.21      959.75    239.26 o
 -19   2  -8      564.31      777.78    231.10 o
 -18   2  -8      219.38      131.58    112.40 o
 -17   2  -8      369.94      362.44     79.64 o
 -16   2  -8      345.81      254.63     72.47 o
 -15   2  -8      156.34      167.43    103.55 o
 -14   2  -8     1529.66     1728.54    114.81 o
 -13   2  -8     5265.83     5400.26    231.53 o
 -12   2  -8     7051.44     6842.38    167.18 o
 -11   2  -8     2263.93     2157.83     90.88 o
 -10   2  -8     3745.05     3563.53    106.62 o
  -9   2  -8      161.15      151.09     32.33 o
  -8   2  -8      805.96      777.96     46.55 o
  -7   2  -8     1071.98     1055.35     51.00 o
  -6   2  -8     3709.16     3756.65     84.24 o
  -5   2  -8     5849.22     5989.64     99.26 o
  -4   2  -8     7385.71     7101.28    105.49 o
  -3   2  -8      290.64      277.39     22.14 o
  -2   2  -8    12886.75    12234.53    195.34 o
  -1   2  -8     1611.97     1857.65     54.76 o
   0   2  -8     5646.95     5696.58    101.82 o
   1   2  -8        1.38        5.98     21.70 o
   2   2  -8     1002.55     1077.73     50.07 o
   3   2  -8     3834.06     3664.87     74.73 o
   4   2  -8     6547.54     6181.68    112.39 o
   5   2  -8     5779.41     5747.94    108.08 o
   6   2  -8     5530.67     5137.43    124.37 o
   7   2  -8     1360.41     1373.75     54.18 o
   8   2  -8     8256.02     7969.77    155.07 o
   9   2  -8      534.21      562.74     40.50 o
  10   2  -8     3670.43     3691.24    136.72 o
  11   2  -8      105.95       88.85     47.95 o
  12   2  -8      573.43      539.96     81.57 o
  13   2  -8     7257.09     7083.93    239.21 o
  14   2  -8      168.87      198.28     66.31 o
  15   2  -8     1395.00     1351.66    123.99 o
  16   2  -8     5127.46     4934.93    263.73 o
  17   2  -8     3804.30     3806.99    240.62 o
  18   2  -8     2488.56     2653.32    187.26 o
  19   2  -8      354.14      396.95    133.22 o
  20   2  -8     1716.60     2194.10    247.41 o
  21   2  -8     1412.09     1432.83    220.23 o
 -21   3  -8      527.13      106.03    195.76 o
 -20   3  -8     1174.46     1405.57    164.62 o
 -19   3  -8       26.50      -84.28     84.28 o
 -18   3  -8      915.40      702.49    122.12 o
 -17   3  -8      159.18       81.36     87.00 o
 -16   3  -8      590.79      513.52     83.04 o
 -15   3  -8       64.14       87.70     62.60 o
 -14   3  -8     2237.80     2315.93    132.14 o
 -13   3  -8     3617.20     3573.41    142.88 o
 -12   3  -8     5619.59     5476.60    220.65 o
 -11   3  -8      733.96      753.79     58.95 o
 -10   3  -8     2799.31     2756.00     95.49 o
  -9   3  -8      303.08      352.15     44.17 o
  -8   3  -8     1423.75     1508.28     93.20 o
  -7   3  -8      381.55      368.81     38.02 o
  -6   3  -8      567.19      418.21     37.87 o
  -5   3  -8     5345.83     5448.10    112.72 o
  -4   3  -8      300.29      231.09     26.55 o
  -3   3  -8     4975.71     4968.30     88.37 o
  -2   3  -8    11591.86    11618.33    157.92 o
  -1   3  -8     5299.53     5560.64    100.20 o
   0   3  -8     7739.22     7583.08    133.34 o
   1   3  -8      922.85      912.26     32.83 o
   2   3  -8     2188.29     2364.33     66.30 o
   3   3  -8     5671.12     5698.34    109.77 o
   4   3  -8     1712.05     1572.89    103.72 o
   5   3  -8     8453.28     8278.35    159.71 o
   6   3  -8     1554.66     1517.11     82.92 o
   7   3  -8     1363.28     1288.60     52.27 o
   8   3  -8     4255.31     4112.80    111.94 o
   9   3  -8     1246.78     1247.48     52.43 o
  10   3  -8       72.97       81.33     25.91 o
  11   3  -8      275.93      283.07     59.60 o
  12   3  -8      531.39      571.83     79.35 o
  13   3  -8     9083.24     8909.50    277.76 o
  14   3  -8      939.68      925.33    104.90 o
  15   3  -8     3086.64     3085.36    318.10 o
  16   3  -8     2239.95     2078.93    153.76 o
  17   3  -8     1565.22     1638.62    145.50 o
  18   3  -8      666.97      478.52    135.94 o
  19   3  -8     1434.57     1019.57    176.72 o
  20   3  -8      416.04      454.05    149.54 o
  21   3  -8      143.44      271.88    144.10 o
 -21   4  -8      562.47      426.50    133.64 o
 -20   4  -8     1061.39     1078.66    157.36 o
 -19   4  -8      502.21      531.87    123.47 o
 -18   4  -8     1049.95      993.46    144.26 o
 -17   4  -8      845.80     1147.53    150.90 o
 -16   4  -8      657.29      840.99    184.88 o
 -15   4  -8     1225.49     1291.77    143.70 o
 -14   4  -8     2805.08     2647.53    187.26 o
 -13   4  -8     2916.16     3092.51    135.86 o
 -12   4  -8     3722.52     3869.92    175.35 o
 -11   4  -8      466.14      339.29     59.79 o
 -10   4  -8     7232.31     7135.45    191.30 o
  -9   4  -8      685.89      598.65     50.14 o
  -8   4  -8      415.57      396.03     85.68 o
  -7   4  -8     1241.22     1180.68     75.93 o
  -6   4  -8      297.63      364.79     37.06 o
  -5   4  -8     5448.82     5061.16    108.53 o
  -4   4  -8     2867.73     2878.14     84.86 o
  -3   4  -8     6724.91     6474.44    110.24 o
  -2   4  -8     4622.01     4722.42     86.91 o
  -1   4  -8     9110.16     9280.95    149.19 o
   0   4  -8     4488.81     4687.67     91.77 o
   1   4  -8     1865.68     1934.91     55.34 o
   2   4  -8     1561.11     1596.09     47.13 o
   3   4  -8     1690.91     1457.00     47.87 o
   4   4  -8      704.40      739.44     35.91 o
   5   4  -8    16629.88    16098.56    220.66 o
   6   4  -8     1606.98     1708.91    119.69 o
   7   4  -8     5580.54     5279.24    121.92 o
   8   4  -8     1378.01     1364.91     61.59 o
   9   4  -8     6623.77     6450.85    138.28 o
  10   4  -8     1296.36     1335.41     61.48 o
  11   4  -8      696.92      691.51     85.15 o
  12   4  -8     1094.28     1242.80    109.13 o
  13   4  -8     3284.32     3211.37    158.53 o
  14   4  -8     1859.89     1765.47    134.71 o
  15   4  -8     1810.26     1651.05    135.04 o
  16   4  -8     1517.17     1624.12    138.90 o
  17   4  -8      577.06      628.05    135.94 o
  18   4  -8      227.43      195.76    106.03 o
  19   4  -8     2434.44     2055.44    231.10 o
  20   4  -8      154.79      179.44    122.35 o
  21   4  -8       45.27     -100.60    100.60 o
 -21   5  -8      739.69      573.68    176.72 o
 -20   5  -8     1499.20     1863.22    193.09 o
 -19   5  -8      333.93      439.99    125.32 o
 -18   5  -8     1021.34      872.31    143.54 o
 -17   5  -8     1505.52     1569.87    168.49 o
 -16   5  -8      245.30      315.79    102.96 o
 -15   5  -8     3422.46     3593.51    214.17 o
 -14   5  -8     1464.42     1412.18    147.43 o
 -13   5  -8     1706.01     1670.65    159.05 o
 -12   5  -8     2225.50     2148.83    165.62 o
 -11   5  -8       30.74       28.66     68.49 o
 -10   5  -8     4649.81     4586.45    203.61 o
  -9   5  -8      122.87      157.65     47.36 o
  -8   5  -8      493.53      516.20     47.23 o
  -7   5  -8     1189.78     1320.40     66.16 o
  -6   5  -8      737.22      697.78     67.89 o
  -5   5  -8    10886.98    10539.21    204.29 o
  -4   5  -8     1776.27     1740.30     76.58 o
  -3   5  -8    17628.23    17666.43    254.66 o
  -2   5  -8     2742.35     2913.07     75.93 o
  -1   5  -8     7713.85     7620.65    132.81 o
   0   5  -8     1479.72     1509.21     55.05 o
   1   5  -8     4871.99     4987.55     92.21 o
   2   5  -8      688.72      671.12     36.28 o
   3   5  -8     1137.42     1165.43     61.40 o
   4   5  -8      998.57     1143.15     45.38 o
   5   5  -8    21933.37    21944.63    290.97 o
   6   5  -8     1732.20     1809.16     51.16 o
   7   5  -8    17757.81    17423.37    222.80 o
   8   5  -8       96.69      116.64     28.15 o
   9   5  -8     8955.53     8822.74    156.34 o
  10   5  -8     1279.35     1272.36     58.47 o
  11   5  -8      836.09      881.79     70.74 o
  12   5  -8     4681.01     4876.18    193.92 o
  13   5  -8      833.23      875.07     99.97 o
  14   5  -8     1395.20     1251.48    120.05 o
  15   5  -8      241.73      202.20     72.75 o
  16   5  -8     1045.50      837.40    149.54 o
  17   5  -8     1678.82     1710.15    201.19 o
  18   5  -8       90.06       62.53     97.88 o
  19   5  -8     2665.36     2911.88    271.88 o
  20   5  -8      905.72      674.27    154.97 o
  21   5  -8      107.93       -2.72    122.35 o
 -20   6  -8      808.56     1277.86    222.94 o
 -19   6  -8      409.79      239.71    178.08 o
 -18   6  -8     1077.19      928.38    149.03 o
 -17   6  -8     1031.55      947.60    145.67 o
 -16   6  -8       16.09      -76.13     76.13 o
 -15   6  -8     2599.80     3036.19    213.17 o
 -14   6  -8      225.97      276.36     96.64 o
 -13   6  -8     5081.55     5543.08    512.50 o
 -12   6  -8     1326.48     1686.44    225.66 o
 -11   6  -8      464.13      546.86    102.52 o
 -10   6  -8     2819.45     3168.56    197.32 o
  -9   6  -8      263.89      347.02     84.92 o
  -8   6  -8      736.15      803.42    104.68 o
  -7   6  -8     2190.14     2147.47    153.80 o
  -6   6  -8      232.94      281.87     80.21 o
  -5   6  -8     5880.77     6281.27    220.27 o
  -4   6  -8     1126.64     1280.86     74.98 o
  -3   6  -8    17914.65    18243.32    262.63 o
  -2   6  -8     1696.30     1636.61     60.74 o
  -1   6  -8     6622.35     6664.62    124.36 o
   0   6  -8      350.51      437.29     36.54 o
   1   6  -8     5800.39     6131.20    107.23 o
   2   6  -8        1.25       -8.23     20.06 o
   3   6  -8      891.49      967.45     59.58 o
   4   6  -8      891.05      918.99     43.48 o
   5   6  -8    17018.51    16422.48    218.70 o
   6   6  -8     1158.55     1152.74     47.03 o
   7   6  -8    22890.82    22913.38    286.94 o
   8   6  -8     1351.42     1321.35     59.98 o
   9   6  -8    14046.34    13734.43    220.68 o
  10   6  -8      769.31      700.62     58.15 o
  11   6  -8     2443.54     2650.09    119.30 o
  12   6  -8     3904.11     3914.46    132.53 o
  13   6  -8      328.34      376.55    138.66 o
  14   6  -8     1640.69     1487.21    171.29 o
  15   6  -8      333.46      174.01    100.60 o
  16   6  -8      680.48      685.15    135.94 o
  17   6  -8     2467.54     2694.37    247.41 o
  18   6  -8       33.58        2.72     87.00 o
  19   6  -8     2287.42     2710.68    261.01 o
 -19   7  -8      409.68      508.42    176.72 o
 -18   7  -8     1303.73     1313.52    168.49 o
 -17   7  -8      178.01      220.67    103.81 o
 -16   7  -8      192.21        0.11     91.46 o
 -15   7  -8     1833.56     1878.45    244.70 o
 -14   7  -8      602.93      558.64    120.99 o
 -13   7  -8     6896.52     6537.21    277.20 o
 -12   7  -8     2871.48     2569.61    190.41 o
 -11   7  -8     1218.95     1307.43    139.71 o
 -10   7  -8      964.94      948.53    120.05 o
  -9   7  -8      359.28      401.87     89.38 o
  -8   7  -8      303.15      267.48    163.13 o
  -7   7  -8     3737.45     3855.25    206.63 o
  -6   7  -8      362.78      360.42     81.69 o
  -5   7  -8     6610.49     6976.59    364.32 o
  -4   7  -8     2868.29     3031.77    155.69 o
  -3   7  -8     8767.20     8928.09    204.00 o
  -2   7  -8     1843.71     1941.12     73.10 o
  -1   7  -8     7069.85     6939.21    142.50 o
   0   7  -8      714.34      706.50     42.88 o
   1   7  -8     3673.58     3766.37     83.48 o
   2   7  -8      453.21      530.32     38.21 o
   3   7  -8     1111.91     1161.40     51.91 o
   4   7  -8     2871.13     2985.37     72.81 o
   5   7  -8     3903.84     3935.07     85.66 o
   6   7  -8     1141.57     1050.64     54.26 o
   7   7  -8     6652.00     6795.04    118.70 o
   8   7  -8      421.67      443.38     36.06 o
   9   7  -8     6721.89     6459.34    115.53 o
  10   7  -8      886.55      900.79     64.96 o
  11   7  -8     2335.50     2333.97     93.97 o
  12   7  -8      425.17      398.77    107.39 o
  13   7  -8       98.50       59.81     78.85 o
  14   7  -8     1926.93     2253.92    206.63 o
  15   7  -8      920.75      948.88    152.26 o
  16   7  -8     2669.53     2996.16    228.38 o
  17   7  -8      608.27      676.99    141.38 o
 -18   8  -8      109.63      197.52    111.69 o
 -17   8  -8       43.25     -103.32    103.32 o
 -16   8  -8      267.36      254.16    176.72 o
 -15   8  -8     1633.99     1333.29    186.24 o
 -14   8  -8      984.71      959.45    141.64 o
 -13   8  -8     3730.86     3634.92    234.33 o
 -12   8  -8     1586.76     1203.43    147.10 o
 -11   8  -8     3823.41     3169.24    211.06 o
 -10   8  -8      818.38      830.88    119.59 o
  -9   8  -8      791.92      729.18    248.77 o
  -8   8  -8      499.57      325.93     87.33 o
  -7   8  -8      511.53      504.79     94.20 o
  -6   8  -8     1604.70     1819.23    180.80 o
  -5   8  -8     5053.44     4934.42    207.60 o
  -4   8  -8     2461.67     2350.67    187.60 o
  -3   8  -8      845.96      830.44     71.91 o
  -2   8  -8      460.27      427.65     55.72 o
  -1   8  -8     1401.62     1420.24     76.74 o
   0   8  -8     1226.69     1158.62     68.21 o
   1   8  -8     1840.11     1993.66     84.88 o
   2   8  -8     3824.17     3824.29     93.03 o
   3   8  -8     2208.89     2141.68     73.55 o
   4   8  -8     1998.75     1968.40    107.12 o
   5   8  -8     1227.01     1259.78     59.57 o
   6   8  -8     3758.72     3698.37     92.55 o
   7   8  -8     2689.93     2740.03     80.16 o
   8   8  -8     2432.78     2453.97     85.49 o
   9   8  -8     4115.64     4224.08    124.79 o
  10   8  -8       57.89       99.81     58.77 o
  11   8  -8     2001.65     1993.25    349.37 o
  12   8  -8      396.37      462.51     80.47 o
  13   8  -8     1738.10     1449.14    171.29 o
 -17   9  -8       23.06      -79.75     79.75 o
 -16   9  -8      237.51      177.16    112.65 o
 -15   9  -8      541.99      455.73    126.49 o
 -14   9  -8     1353.61     1272.02    331.70 o
 -13   9  -8     3123.36     2944.53    216.61 o
 -12   9  -8     1010.88     1008.50    138.18 o
 -11   9  -8     3104.54     3073.40    212.12 o
 -10   9  -8      552.31      541.10    131.86 o
  -9   9  -8     1474.71     1458.92    148.76 o
  -8   9  -8      703.03      708.75    114.09 o
  -7   9  -8      346.22      354.59     89.26 o
  -6   9  -8      228.62      185.88     75.48 o
  -5   9  -8      830.69      898.55    114.38 o
  -4   9  -8     4781.22     5343.79    221.59 o
  -3   9  -8     4410.68     4665.47    148.02 o
  -2   9  -8     4499.76     4447.41    146.77 o
  -1   9  -8     4534.76     4564.20    127.35 o
   0   9  -8     6188.00     6070.93    149.40 o
   1   9  -8     9432.25     9804.92    196.65 o
   2   9  -8     2909.33     3034.59    108.70 o
   3   9  -8     2103.56     2159.39    117.73 o
   4   9  -8     5339.86     5094.68    127.93 o
   5   9  -8      329.59      336.98     43.94 o
   6   9  -8     4104.48     4065.88    160.85 o
   7   9  -8      311.35      326.57     44.25 o
   8   9  -8     3541.15     3361.08    102.89 o
   9   9  -8     1083.97     1081.67     75.14 o
  10   9  -8      543.63      613.12     61.76 o
  11   9  -8      577.78      603.58    138.66 o
  12   9  -8     1312.92     1277.86    184.88 o
  13   9  -8      283.31      299.07    127.79 o
 -16  10  -8     1857.46     1655.77    250.13 o
 -15  10  -8      537.60      538.66    130.84 o
 -14  10  -8      909.36     1059.91    151.30 o
 -13  10  -8      787.30      885.26    142.41 o
 -12  10  -8      522.08      421.56    115.16 o
 -11  10  -8     1769.10     1774.96    172.90 o
 -10  10  -8      491.62      524.65    113.23 o
  -9  10  -8     2792.59     2582.90    194.15 o
  -8  10  -8      562.18      599.22    138.66 o
  -7  10  -8      513.05      441.42    100.59 o
  -6  10  -8     1215.09     1381.94    356.17 o
  -5  10  -8      715.67      535.83     98.05 o
  -4  10  -8     1815.26     1885.32    123.94 o
  -3  10  -8     2902.63     2773.75    113.43 o
  -2  10  -8     1165.05     1272.87     80.58 o
  -1  10  -8     1709.56     1706.89     90.52 o
   0  10  -8     1951.61     2015.14     93.65 o
   1  10  -8      894.34      875.06     66.73 o
   2  10  -8      418.68      462.17     52.33 o
   3  10  -8      772.56      855.93     64.27 o
   4  10  -8     3540.64     3637.37    110.64 o
   5  10  -8      410.77      361.61     47.84 o
   6  10  -8     3068.58     2972.08    113.53 o
   7  10  -8      341.96      327.39     52.44 o
   8  10  -8     4379.59     4227.74    197.12 o
   9  10  -8      413.52      386.41    112.83 o
  10  10  -8      889.55      878.58    104.68 o
  11  10  -8      258.77      296.35    130.50 o
  12  10  -8     1155.79     1353.98    206.63 o
  13  10  -8     1697.73     1397.48    203.91 o
 -14  11  -8      745.28     1033.04    312.67 o
 -13  11  -8      434.77      544.59    123.99 o
 -12  11  -8      799.56      700.77    138.93 o
 -11  11  -8      969.77      968.19    142.06 o
 -10  11  -8       78.79       33.76    127.79 o
  -9  11  -8      836.81      587.50    131.86 o
  -8  11  -8      287.80      365.37    102.84 o
  -7  11  -8      193.85      180.53     99.24 o
  -6  11  -8      427.13      462.61     98.88 o
  -5  11  -8       47.20       77.50     60.86 o
  -4  11  -8     2402.30     2410.68    115.29 o
  -3  11  -8     2378.25     2276.71    136.57 o
  -2  11  -8     2690.71     2652.74    112.18 o
  -1  11  -8     1309.48     1254.22     82.49 o
   0  11  -8      512.93      597.78     61.58 o
   1  11  -8      268.98      225.57     47.48 o
   2  11  -8      128.53      123.30     43.42 o
   3  11  -8      878.05      976.43     71.04 o
   4  11  -8     1160.09     1342.70     94.11 o
   5  11  -8       29.93       45.20     43.33 o
   6  11  -8     1204.74     1263.55    193.04 o
   7  11  -8      316.99      402.36     96.52 o
   8  11  -8     3973.95     4342.42    174.03 o
   9  11  -8       83.45      110.51     65.25 o
  10  11  -8      873.84      702.21     85.22 o
  11  11  -8      338.92       24.47    106.03 o
  12  11  -8       26.31       -8.16    100.60 o
  13  11  -8      738.09      853.72    182.16 o
 -13  12  -8       54.21       -4.34    115.55 o
 -12  12  -8      401.51      513.73    222.94 o
 -11  12  -8      462.74      437.95    119.87 o
 -10  12  -8     1066.80     1024.83    148.76 o
  -9  12  -8      432.72      349.82    104.90 o
  -8  12  -8      128.84      170.47     95.21 o
  -7  12  -8      143.42       48.83     66.00 o
  -6  12  -8      910.39      768.46     97.73 o
  -5  12  -8      159.67      183.80     70.07 o
  -4  12  -8     3061.53     2976.08    151.48 o
  -3  12  -8     1700.01     1632.63     98.55 o
  -2  12  -8     2390.73     2428.10    184.83 o
  -1  12  -8      352.19      418.83     57.55 o
   0  12  -8      164.73      189.33     55.81 o
   1  12  -8       24.05       -9.98     45.92 o
   2  12  -8      637.55      625.61     77.48 o
   3  12  -8      480.95      548.43     68.76 o
   4  12  -8      622.35      824.06     95.01 o
   5  12  -8     1108.21      942.45    101.09 o
   6  12  -8      961.06      956.04    146.82 o
   7  12  -8      841.35      754.94     94.54 o
   8  12  -8      916.30      836.43    235.18 o
   9  12  -8      384.84      385.72     76.92 o
  10  12  -8      583.93      562.93     86.86 o
  11  12  -8       94.56       54.38    111.47 o
  12  12  -8      248.52      445.89    154.97 o
  13  12  -8      920.79      913.53    195.76 o
 -10  13  -8     1049.09     1360.74    168.21 o
  -9  13  -8       73.89      -54.41     70.32 o
  -8  13  -8      613.62      579.88     97.81 o
  -7  13  -8       82.68       14.91     71.08 o
  -6  13  -8      751.30      661.39    131.54 o
  -5  13  -8      623.47      709.92    134.65 o
  -4  13  -8     2624.74     2822.04    143.01 o
  -3  13  -8      629.75      564.18     81.28 o
  -2  13  -8     1671.35     1715.25    183.84 o
  -1  13  -8      531.40      464.26     96.28 o
   0  13  -8     1280.35     1264.14    102.85 o
   1  13  -8      689.64      639.27     80.67 o
   2  13  -8      583.75      470.93     71.18 o
   3  13  -8      991.72     1127.19    113.57 o
   4  13  -8     1388.11     1464.08    126.40 o
   5  13  -8     2764.62     2829.21    163.04 o
   6  13  -8     1098.18     1095.77    113.15 o
   7  13  -8     2317.56     2419.25    157.41 o
   8  13  -8      351.03      201.45     89.72 o
   9  13  -8      222.29      188.74     71.63 o
  10  13  -8     1032.01     1234.35    217.51 o
  11  13  -8      498.81      380.64    154.97 o
  12  13  -8      888.09      880.90    198.48 o
  13  13  -8      733.14      660.68    184.88 o
  -7  14  -8      356.63      331.16    127.79 o
  -6  14  -8      388.45      420.63     82.68 o
  -5  14  -8      495.49      296.66     76.20 o
  -4  14  -8      785.31      876.43    117.05 o
  -3  14  -8      875.77      899.46     97.74 o
  -2  14  -8     1359.90     1510.00    161.25 o
  -1  14  -8      777.98      680.87     88.15 o
   0  14  -8     1236.04     1130.39    102.25 o
   1  14  -8      694.24      781.98    107.13 o
   2  14  -8     1401.24     1382.77    129.66 o
   3  14  -8     1511.77     1602.91    165.85 o
   4  14  -8     1267.46     1146.63    222.94 o
   5  14  -8     2085.22     1907.78    148.86 o
   6  14  -8     1287.32     1233.12    124.65 o
   7  14  -8     2060.52     1970.76    153.61 o
   8  14  -8      321.56      375.79     88.84 o
   9  14  -8       26.72      -32.70     65.37 o
  10  14  -8      118.32       19.03    125.07 o
  -1  15  -8     1290.29     1068.50    222.94 o
   0  15  -8     1950.94     1742.78    266.45 o
   1  15  -8      454.22      534.51    107.39 o
   2  15  -8      917.20      868.38    116.19 o
   3  15  -8      912.80      963.89    119.66 o
   4  15  -8      554.69      518.09     98.58 o
 -23   1  -7      142.93      -46.22    184.88 o
 -22   1  -7       49.48      -28.09    114.58 o
 -21   1  -7       16.12     -103.60    103.60 o
 -20   1  -7      154.92      141.67    109.13 o
 -19   1  -7       62.40      -10.98    101.84 o
 -18   1  -7       85.00      142.90     70.15 o
 -17   1  -7      553.64      724.90     90.45 o
 -16   1  -7      587.08      672.76     86.23 o
 -15   1  -7     1110.20     1159.73    112.67 o
 -14   1  -7      451.61      440.85     56.88 o
 -13   1  -7       92.38       82.49     39.96 o
 -12   1  -7     1705.69     1602.20     99.91 o
 -11   1  -7      956.32     1039.96     54.58 o
 -10   1  -7     1885.96     1984.91     69.11 o
  -9   1  -7      351.88      327.66     33.94 o
  -8   1  -7      369.82      345.25     32.98 o
  -7   1  -7       40.46       60.11     14.25 o
  -6   1  -7      713.64      779.89     40.89 o
  -5   1  -7     3129.86     2935.14     72.35 o
  -4   1  -7     3596.42     3675.19     64.26 o
  -3   1  -7     1102.27      984.79     30.19 o
  -2   1  -7      576.43      534.54     35.87 o
  -1   1  -7     1944.84     1799.48     50.63 o
   0   1  -7      408.89      385.65     28.06 o
   1   1  -7     4491.23     4487.20     82.77 o
   2   1  -7     2143.38     2364.31     56.41 o
   3   1  -7     1741.12     1795.68     56.32 o
   4   1  -7     1598.05     1659.46     48.97 o
   5   1  -7     1342.94     1497.11     57.54 o
   6   1  -7     3618.53     3928.80     78.35 o
   7   1  -7     1006.14     1129.44     78.88 o
   8   1  -7     4062.22     4311.78    196.67 o
   9   1  -7      666.42      642.15     70.69 o
  10   1  -7      870.74      920.20     95.16 o
  11   1  -7     1288.32     1254.35    101.68 o
  12   1  -7      583.51      554.36     76.83 o
  13   1  -7      421.50      353.54     69.13 o
  14   1  -7      608.84      561.31     85.15 o
  15   1  -7       92.11       68.32     59.50 o
  16   1  -7      630.67      616.22     95.15 o
  17   1  -7      222.74      162.10     71.06 o
  18   1  -7      361.90      280.83     93.80 o
  19   1  -7      230.22      198.48    116.91 o
 -22   2  -7      474.97      791.18    231.10 o
 -21   2  -7      108.73      114.19    187.60 o
 -20   2  -7      275.98      214.79    168.57 o
 -19   2  -7      583.25      782.27    169.00 o
 -18   2  -7      914.15     1144.44    110.25 o
 -17   2  -7     1398.33     1573.17    234.30 o
 -16   2  -7      949.38     1138.28    108.52 o
 -15   2  -7     5565.60     5782.47    333.12 o
 -14   2  -7      857.12     1030.90     92.68 o
 -13   2  -7     7262.02     6955.83    161.41 o
 -12   2  -7     2098.86     2116.38     90.11 o
 -11   2  -7      469.84      484.66     46.15 o
 -10   2  -7      525.51      542.50     41.08 o
  -9   2  -7       66.15       61.90     24.90 o
  -8   2  -7       90.79       73.06     24.06 o
  -7   2  -7     2224.48     2183.55     63.00 o
  -6   2  -7      101.36       89.72     22.35 o
  -5   2  -7     3825.58     3548.23     77.11 o
  -4   2  -7     1062.60     1047.53     44.51 o
  -3   2  -7      788.86      704.44     30.55 o
  -2   2  -7     1536.17     1510.86     39.28 o
  -1   2  -7    12396.61    12794.16    154.62 o
   0   2  -7     2294.78     2146.16     46.20 o
   1   2  -7     3165.63     3285.18     74.80 o
   2   2  -7     1796.55     1662.27     51.63 o
   3   2  -7     2926.04     2802.29     74.26 o
   4   2  -7     2068.47     2134.21     56.69 o
   5   2  -7      274.13      322.87     42.89 o
   6   2  -7     3291.42     3519.99     83.65 o
   7   2  -7     4070.17     3918.30     82.79 o
   8   2  -7      977.60     1019.94     48.61 o
   9   2  -7     1841.53     1751.74     68.38 o
  10   2  -7     2889.88     2903.40     83.83 o
  11   2  -7     4892.90     4699.14    243.34 o
  12   2  -7      473.38      510.62     72.98 o
  13   2  -7     1700.15     1809.71    128.64 o
  14   2  -7       27.23      -48.94     48.94 o
  15   2  -7      337.90      471.30     83.61 o
  16   2  -7      224.06      196.05    137.30 o
  17   2  -7      264.54      131.64    101.96 o
  18   2  -7      282.98      483.95    127.79 o
  19   2  -7      214.20      212.07    125.07 o
 -22   3  -7      265.51      217.51    193.04 o
 -21   3  -7        3.22      -57.10    176.72 o
 -20   3  -7      615.99      669.17    180.80 o
 -19   3  -7      475.29      329.70    107.77 o
 -18   3  -7      704.39      913.10    131.08 o
 -17   3  -7     2196.17     1964.22    132.90 o
 -16   3  -7     3143.60     3458.21    171.14 o
 -15   3  -7     4462.03     4622.62    169.83 o
 -14   3  -7      741.16      731.31     82.67 o
 -13   3  -7     2983.03     2837.05    131.33 o
 -12   3  -7     2506.12     2520.61    117.96 o
 -11   3  -7      538.78      639.05     53.99 o
 -10   3  -7      874.18      874.36     58.96 o
  -9   3  -7      939.26     1002.29     54.04 o
  -8   3  -7      397.92      400.46     48.59 o
  -7   3  -7     6120.39     6180.83    120.63 o
  -6   3  -7      637.28      680.45     42.37 o
  -5   3  -7     8087.57     8202.88    144.36 o
  -4   3  -7     7287.44     7205.84    158.06 o
  -3   3  -7     8912.13     9008.45    129.33 o
  -2   3  -7     7132.06     7286.11    129.29 o
  -1   3  -7     9937.37    10162.67    140.25 o
   0   3  -7     9360.63     9108.57    128.03 o
   1   3  -7     3048.68     3073.33     64.20 o
   2   3  -7      677.27      653.83     28.03 o
   3   3  -7      981.54      914.09     30.92 o
   4   3  -7     1886.30     2025.52     57.47 o
   5   3  -7      201.52      179.71     24.40 o
   6   3  -7     1894.99     1868.51     56.74 o
   7   3  -7     2264.30     2272.27     76.60 o
   8   3  -7     1699.29     1630.97     55.16 o
   9   3  -7     3569.51     3592.64     90.25 o
  10   3  -7     3958.50     3894.37    109.35 o
  11   3  -7     4410.85     4325.39    113.08 o
  12   3  -7     1456.99     1424.66    110.71 o
  13   3  -7     2651.92     2598.46    167.21 o
  14   3  -7      418.90      383.44     74.90 o
  15   3  -7      853.90      864.93    175.37 o
  16   3  -7      389.48      447.67     86.20 o
  17   3  -7      108.08      353.45    111.47 o
  18   3  -7      860.64     1008.69    165.85 o
  19   3  -7       38.29      -40.78    100.60 o
  20   3  -7      372.69      290.92    144.10 o
 -22   4  -7       77.05      -27.19    127.79 o
 -21   4  -7      268.97      350.60    119.55 o
 -20   4  -7      167.84      -15.02    209.35 o
 -19   4  -7      616.58      586.30    124.74 o
 -18   4  -7      267.39      161.93     96.03 o
 -17   4  -7      944.03      977.76    133.92 o
 -16   4  -7     3521.26     3456.02    207.08 o
 -15   4  -7     4535.64     4194.16    225.22 o
 -14   4  -7      303.66      360.29     95.03 o
 -13   4  -7      773.98      971.85    169.47 o
 -12   4  -7     3394.08     3324.91    176.82 o
 -11   4  -7     3535.78     3383.13    132.47 o
 -10   4  -7      530.84      533.55     48.37 o
  -9   4  -7     1260.69     1218.48     61.71 o
  -8   4  -7      613.02      668.95     44.09 o
  -7   4  -7     2065.03     2040.85     89.08 o
  -6   4  -7     3586.26     3455.72     85.53 o
  -5   4  -7     2880.69     2969.30    102.74 o
  -4   4  -7    12955.40    13626.16    206.93 o
  -3   4  -7     6267.28     6401.24    145.02 o
  -2   4  -7     3206.35     3130.19    127.05 o
  -1   4  -7     9558.90     9868.94    154.19 o
   0   4  -7     4876.76     4956.08     93.37 o
   1   4  -7     5345.38     5393.89     97.14 o
   2   4  -7      597.75      525.41     29.37 o
   3   4  -7      848.43      839.02     34.87 o
   4   4  -7       26.96       10.34     11.66 o
   5   4  -7      793.30      776.35     33.09 o
   6   4  -7     3760.24     3652.68     91.21 o
   7   4  -7     1902.22     1795.70     47.37 o
   8   4  -7      464.88      464.18     24.05 o
   9   4  -7     2002.41     2039.77     68.66 o
  10   4  -7     2541.24     2364.57     75.00 o
  11   4  -7      711.95      762.86     53.03 o
  12   4  -7     1404.91     1210.94    105.27 o
  13   4  -7     1983.30     1862.30    133.22 o
  14   4  -7      201.35      191.23     66.31 o
  15   4  -7      254.69       69.02    127.79 o
  16   4  -7      593.96      587.27    125.07 o
  17   4  -7        9.59      -76.13     76.13 o
  18   4  -7      799.05      755.84    154.97 o
  19   4  -7      256.32      206.63    116.91 o
  20   4  -7      759.20      872.75    174.01 o
 -21   5  -7        5.84      -56.26     96.47 o
 -20   5  -7      122.37      232.36    109.92 o
 -19   5  -7      433.87      481.03    120.85 o
 -18   5  -7       73.76        7.61     92.73 o
 -17   5  -7      168.72      108.23     95.56 o
 -16   5  -7       76.78      143.79     89.94 o
 -15   5  -7     1197.90     1489.33    153.25 o
 -14   5  -7      357.16      228.33     95.31 o
 -13   5  -7     2076.08     2147.11    167.58 o
 -12   5  -7     1107.75     1203.98    141.38 o
 -11   5  -7      655.22      853.54    108.44 o
 -10   5  -7     1159.47     1018.07     77.48 o
  -9   5  -7      709.08      671.82     64.58 o
  -8   5  -7      299.09      303.13     38.24 o
  -7   5  -7      883.13      866.38     48.42 o
  -6   5  -7     1349.70     1425.66     67.75 o
  -5   5  -7     1602.30     1615.55     84.60 o
  -4   5  -7     3688.72     3751.34    101.24 o
  -3   5  -7     1493.82     1439.49     94.58 o
  -2   5  -7      902.30      850.00     43.75 o
  -1   5  -7     1792.24     1788.13     81.31 o
   0   5  -7     2643.39     2691.70     67.86 o
   1   5  -7      238.28      193.83     23.41 o
   2   5  -7      764.79      735.70     36.38 o
   3   5  -7     1620.02     1711.73     65.86 o
   4   5  -7     2249.58     2227.05     60.80 o
   5   5  -7     6263.74     6241.01    102.59 o
   6   5  -7     3243.68     3180.46    100.63 o
   7   5  -7     3236.22     3126.03     66.70 o
   8   5  -7     1013.89     1048.72     41.16 o
   9   5  -7     1039.58     1049.56     40.84 o
  10   5  -7      997.57     1075.08     65.68 o
  11   5  -7      139.16      173.39     43.59 o
  12   5  -7     1822.48     1685.08    123.46 o
  13   5  -7      859.15      979.71    297.71 o
  14   5  -7      284.06      282.76     95.16 o
  15   5  -7      487.44      508.42    114.19 o
  16   5  -7      555.23      693.30    130.50 o
  17   5  -7     1489.41     1644.90    195.76 o
  18   5  -7      565.14      644.37    141.38 o
  19   5  -7      326.87      345.29    125.07 o
  20   5  -7      849.02      715.06    171.29 o
 -21   6  -7      169.69      154.97    144.10 o
 -20   6  -7      109.08       28.89    111.51 o
 -19   6  -7      709.43      476.03    130.21 o
 -18   6  -7      173.25       86.61    104.40 o
 -17   6  -7       90.79       -1.77    112.83 o
 -16   6  -7      255.68      335.95    105.16 o
 -15   6  -7       18.14      -79.95    175.37 o
 -14   6  -7      413.72      404.14    103.86 o
 -13   6  -7      430.05      447.03    100.44 o
 -12   6  -7     2478.26     2618.42    225.66 o
 -11   6  -7      565.26      688.81    107.13 o
 -10   6  -7     1352.39     1181.20    122.64 o
  -9   6  -7     1954.62     1786.02    144.68 o
  -8   6  -7      220.64      117.10     67.23 o
  -7   6  -7      607.29      642.66     97.88 o
  -6   6  -7       78.81       81.73     32.50 o
  -5   6  -7     4651.79     4568.54    183.27 o
  -4   6  -7      424.38      438.57     41.91 o
  -3   6  -7      493.36      535.58     44.20 o
  -2   6  -7      170.61      196.37     27.42 o
  -1   6  -7      521.59      482.62     36.24 o
   0   6  -7      155.26      161.74     36.48 o
   1   6  -7     1371.90     1353.05     68.03 o
   2   6  -7      584.79      619.34     36.22 o
   3   6  -7     5065.01     5064.69     93.40 o
   4   6  -7      513.69      510.38     33.50 o
   5   6  -7     3072.59     2948.99    104.58 o
   6   6  -7      545.41      559.07     38.12 o
   7   6  -7       13.24        5.76     20.65 o
   8   6  -7     1657.62     1786.16     61.45 o
   9   6  -7      962.35      918.47     46.82 o
  10   6  -7      280.83      274.03     50.08 o
  11   6  -7     1132.86     1260.59     71.49 o
  12   6  -7      225.81      299.07     87.00 o
  13   6  -7      273.03      301.79     95.16 o
  14   6  -7      428.49      508.42    111.47 o
  15   6  -7     1515.47     1606.84    176.72 o
  16   6  -7      348.13      424.14    114.19 o
  17   6  -7     1391.65     1392.05    182.16 o
  18   6  -7      990.74      938.00    163.13 o
  19   6  -7      628.47      674.27    149.54 o
 -20   7  -7      319.77      372.48    171.29 o
 -19   7  -7      227.98      243.52    118.77 o
 -18   7  -7      883.24      843.06    146.82 o
 -17   7  -7       11.02      -35.03    202.55 o
 -16   7  -7      905.17      924.14    201.19 o
 -15   7  -7      135.43      142.70     93.03 o
 -14   7  -7     1888.21     1664.08    163.70 o
 -13   7  -7     2013.25     2082.46    174.14 o
 -12   7  -7     1077.55     1052.98    134.41 o
 -11   7  -7      402.98      400.48    116.91 o
 -10   7  -7      611.69      603.09    102.49 o
  -9   7  -7      738.49      578.07    114.19 o
  -8   7  -7      213.89       64.81     70.43 o
  -7   7  -7     2439.65     2627.82    168.01 o
  -6   7  -7        7.49      -20.09     55.53 o
  -5   7  -7     2757.24     2699.75    386.08 o
  -4   7  -7      130.13      171.29     63.44 o
  -3   7  -7     4076.15     4206.35    171.99 o
  -2   7  -7      753.71      800.73     51.99 o
  -1   7  -7     1469.40     1487.43     58.70 o
   0   7  -7      784.88      750.62     42.52 o
   1   7  -7     1726.36     1561.13     92.12 o
   2   7  -7      985.74      964.69     48.85 o
   3   7  -7     2524.50     2512.33     71.02 o
   4   7  -7      290.16      269.04     31.73 o
   5   7  -7     1547.19     1502.94     58.82 o
   6   7  -7     1547.88     1553.39     60.57 o
   7   7  -7     4265.20     4209.89     94.14 o
   8   7  -7      210.59      201.24     31.12 o
   9   7  -7     1301.85     1289.12     73.10 o
  10   7  -7      248.22      261.25     37.67 o
  11   7  -7      840.80      861.54     52.33 o
  12   7  -7     1031.35      799.34    122.35 o
  13   7  -7     1113.21     1182.70    146.82 o
  14   7  -7      238.37      290.92     95.16 o
  15   7  -7     1376.99     1258.82    165.85 o
  16   7  -7      392.28      250.13    100.60 o
 -19   8  -7       32.73      -13.59    125.07 o
 -18   8  -7      466.62      280.43    124.56 o
 -17   8  -7      399.14      501.89    128.68 o
 -16   8  -7     1530.00     1277.66    160.56 o
 -15   8  -7      890.19      946.00    144.03 o
 -14   8  -7     1146.72     1003.01    144.68 o
 -13   8  -7     1761.36     1563.85    327.62 o
 -12   8  -7      226.06      229.23     91.74 o
 -11   8  -7      246.09      205.27     90.36 o
 -10   8  -7       35.92       64.79     77.70 o
  -9   8  -7     1136.69     1033.27    124.79 o
  -8   8  -7      313.27      295.20    126.43 o
  -7   8  -7      989.61      966.44    175.37 o
  -6   8  -7     1134.95     1095.79    116.30 o
  -5   8  -7      423.60      435.25     84.33 o
  -4   8  -7       53.74      102.55     61.16 o
  -3   8  -7     1803.85     1735.83    205.27 o
  -2   8  -7      461.67      534.71     83.48 o
  -1   8  -7     1858.44     1952.86     83.29 o
   0   8  -7      273.45      273.16     41.25 o
   1   8  -7     2189.92     2213.18     78.86 o
   2   8  -7     1065.57     1061.35     54.13 o
   3   8  -7      924.55      902.57     50.89 o
   4   8  -7      197.30      247.93     40.66 o
   5   8  -7      436.95      486.44     45.85 o
   6   8  -7      312.08      307.52     39.91 o
   7   8  -7     3180.40     3195.49    125.58 o
   8   8  -7      363.45      344.44     40.74 o
   9   8  -7     2702.34     2793.77     91.88 o
  10   8  -7      424.20      416.51     50.42 o
  11   8  -7      922.39      838.74     65.65 o
  12   8  -7      524.90      544.24    116.91 o
  13   8  -7     1339.78     1438.27    160.41 o
 -18   9  -7      346.11      326.26    154.97 o
 -17   9  -7      437.07      216.31    137.30 o
 -16   9  -7      288.55      255.73    113.80 o
 -15   9  -7      644.45      687.52    129.34 o
 -14   9  -7      183.75      300.77    108.44 o
 -13   9  -7      561.57      458.40    109.73 o
 -12   9  -7        6.95      -35.34    108.75 o
 -11   9  -7      762.30      739.60    121.07 o
 -10   9  -7       37.30       73.25     81.55 o
  -9   9  -7        2.54      -53.29     71.92 o
  -8   9  -7      564.44      361.45     89.38 o
  -7   9  -7      195.66      219.43     78.54 o
  -6   9  -7     2178.31     2123.42    157.65 o
  -5   9  -7     2220.54     2294.78    159.43 o
  -4   9  -7     1876.88     1799.91    141.29 o
  -3   9  -7      786.30      901.40    103.82 o
  -2   9  -7     1595.54     1724.57     86.29 o
  -1   9  -7     3369.46     3704.83    112.47 o
   0   9  -7     1422.26     1403.85     75.69 o
   1   9  -7     2379.17     2383.28    146.77 o
   2   9  -7     1351.90     1290.81    110.67 o
   3   9  -7     1786.61     1847.46     77.90 o
   4   9  -7      326.45      360.92     43.53 o
   5   9  -7       53.59       85.25     33.67 o
   6   9  -7      292.28      284.25     54.19 o
   7   9  -7      486.49      496.50     47.34 o
   8   9  -7       32.62        6.52     31.04 o
   9   9  -7     1325.39     1427.17     85.02 o
  10   9  -7      580.76      596.60     72.40 o
  11   9  -7     1067.96     1025.28     90.94 o
  12   9  -7      481.80      402.39    130.50 o
 -17  10  -7       23.08       87.00    135.94 o
 -16  10  -7      325.69      285.54    126.43 o
 -15  10  -7      109.98       87.15    102.42 o
 -14  10  -7      308.04      313.21    114.58 o
 -13  10  -7      493.54      730.85    169.93 o
 -12  10  -7      224.82      184.55     95.90 o
 -11  10  -7     1536.20     1479.39    217.51 o
 -10  10  -7     1139.65     1113.04    138.38 o
  -9  10  -7     1017.33      965.91    190.32 o
  -8  10  -7      984.56      822.56    122.86 o
  -7  10  -7       10.75      -44.62     65.03 o
  -6  10  -7     1654.23     1514.70    183.52 o
  -5  10  -7     1303.97     1159.41    129.14 o
  -4  10  -7     1089.75     1161.99    117.52 o
  -3  10  -7      313.78      277.96     63.74 o
  -2  10  -7      118.62       74.52     41.17 o
  -1  10  -7      844.04      937.23    125.58 o
   0  10  -7      201.61      226.62     45.19 o
   1  10  -7      338.59      198.68     54.55 o
   2  10  -7     1201.81     1199.99     71.53 o
   3  10  -7      552.05      592.73     62.79 o
   4  10  -7     3731.54     3869.33    122.44 o
   5  10  -7      596.31      606.26     74.56 o
   6  10  -7     2143.69     2071.58     85.76 o
   7  10  -7       31.57       29.29     46.50 o
   8  10  -7      919.16      962.61     91.81 o
   9  10  -7      164.42      141.51     76.13 o
  10  10  -7      110.16       93.20     52.10 o
  11  10  -7      469.47      507.76     74.42 o
  12  10  -7      414.74      467.90     74.77 o
  13  10  -7     1353.14     1438.27    209.35 o
 -15  11  -7      143.16       30.00    109.04 o
 -14  11  -7      129.34       77.42    103.19 o
 -13  11  -7      464.67      348.01    169.93 o
 -12  11  -7      263.97      223.85    103.34 o
 -11  11  -7     1187.43     1118.03    145.96 o
 -10  11  -7     1350.05     1201.06    153.61 o
  -9  11  -7     1074.26     1059.44    135.85 o
  -8  11  -7     2887.90     2844.58    197.91 o
  -7  11  -7      594.60      553.49    104.90 o
  -6  11  -7     2763.80     2659.06    185.51 o
  -5  11  -7       54.35       64.68     56.41 o
  -4  11  -7     1033.19     1094.14    110.50 o
  -3  11  -7     1095.98     1153.05    103.07 o
  -2  11  -7      205.49      189.67     47.20 o
  -1  11  -7      165.13      121.29     44.42 o
   0  11  -7     1798.78     1918.89     93.58 o
   1  11  -7     1689.23     1625.28     86.57 o
   2  11  -7     3126.15     3096.64    136.14 o
   3  11  -7      818.47      976.93    170.26 o
   4  11  -7     2682.16     3024.25    143.98 o
   5  11  -7      746.54      697.61     68.80 o
   6  11  -7     1583.62     1583.53    116.68 o
   7  11  -7      956.01      806.15    182.16 o
   8  11  -7      479.93      532.52     77.81 o
   9  11  -7      410.34      373.17    110.11 o
  10  11  -7      123.84      153.08     60.49 o
  11  11  -7      536.87      569.04     82.33 o
  12  11  -7      457.48      614.46    163.13 o
  13  11  -7      141.20      138.66    119.63 o
 -14  12  -7        0.62      -90.76     90.76 o
 -13  12  -7      238.75      117.68    218.87 o
 -12  12  -7      197.59        4.07     98.33 o
 -11  12  -7      368.20      472.71    118.27 o
 -10  12  -7      978.43      888.43    428.22 o
  -9  12  -7     1153.84     1223.20    148.00 o
  -8  12  -7     4472.35     4417.26    223.97 o
  -7  12  -7      625.99      711.08     95.96 o
  -6  12  -7     2631.56     2663.23    159.06 o
  -5  12  -7     1015.53      907.69    103.51 o
  -4  12  -7     1088.38     1062.09    118.14 o
  -3  12  -7     1287.41     1193.56     85.15 o
  -2  12  -7      199.48      200.36     51.68 o
  -1  12  -7      330.15      372.98     82.55 o
   0  12  -7     2055.07     2056.30    116.13 o
   1  12  -7      532.20      518.70     70.29 o
   2  12  -7     1676.82     1693.53    162.06 o
   3  12  -7      341.58      318.15     61.55 o
   4  12  -7     3060.26     3025.37    165.85 o
   5  12  -7       58.56       75.47     58.03 o
   6  12  -7     2828.40     2696.20    154.97 o
   7  12  -7      166.86      114.72     60.84 o
   8  12  -7     2274.10     2093.61    236.54 o
   9  12  -7      534.84      308.39     75.33 o
  10  12  -7      531.35      311.59     72.75 o
  11  12  -7       55.15       93.15     61.86 o
  12  12  -7      518.97      549.21    165.85 o
  13  12  -7      108.40      154.97    119.63 o
 -11  13  -7      315.49      191.04    103.86 o
 -10  13  -7     1075.41      847.46    143.22 o
  -9  13  -7      445.16      387.24     91.33 o
  -8  13  -7     1876.52     1786.84    141.51 o
  -7  13  -7      200.06      172.88     77.89 o
  -6  13  -7     1417.25     1234.07    118.77 o
  -5  13  -7      519.11      404.10    153.61 o
  -4  13  -7     1050.33     1150.85    100.52 o
  -3  13  -7       61.32       44.76     55.07 o
  -2  13  -7      410.49      383.61     70.77 o
  -1  13  -7      303.84      292.59     65.15 o
   0  13  -7      473.37      493.57     72.68 o
   1  13  -7       22.30      103.32     55.39 o
   2  13  -7      823.26      786.47    153.61 o
   3  13  -7       31.62       60.08     62.57 o
   4  13  -7     1711.82     1546.14    126.74 o
   5  13  -7       99.33       53.12     60.84 o
   6  13  -7      722.53      819.51    205.27 o
   7  13  -7      253.29      307.72     75.43 o
   8  13  -7      565.40      577.07     90.49 o
   9  13  -7      302.55      375.21     84.38 o
  10  13  -7      433.16      489.25     89.72 o
  11  13  -7      553.98      518.57     90.49 o
  12  13  -7      202.40      163.13    141.38 o
  13  13  -7       92.21      252.85    138.66 o
  -8  14  -7      201.61      131.30    130.50 o
  -7  14  -7      696.89      653.98    205.27 o
  -6  14  -7      183.73      127.64    149.54 o
  -5  14  -7      457.75      342.57    105.74 o
  -4  14  -7       81.17       83.37     63.81 o
  -3  14  -7       92.02       93.34     64.07 o
  -2  14  -7      214.91      196.35     66.83 o
  -1  14  -7      199.62      138.39     59.95 o
   0  14  -7      245.68      223.09     65.96 o
   1  14  -7      572.16      624.42    148.18 o
   2  14  -7      460.78      122.10    176.72 o
   3  14  -7      342.55      246.69     78.85 o
   4  14  -7      111.46      106.03     77.49 o
   5  14  -7      558.86      569.42     93.86 o
   6  14  -7      731.93      530.86     93.86 o
   7  14  -7      162.02      141.38     76.13 o
   8  14  -7      210.44      234.90     79.41 o
   9  14  -7       73.89      104.62     72.51 o
  10  14  -7       16.17      -13.35     85.64 o
  11  14  -7      763.30      789.35    127.79 o
  -4  15  -7       96.45      173.37    159.05 o
  -3  15  -7       29.23       -5.14     95.16 o
  -2  15  -7      399.96      219.17    169.93 o
  -1  15  -7      360.66      400.00     93.03 o
   0  15  -7       60.14      124.35     91.08 o
   1  15  -7      541.94      720.14    106.97 o
   2  15  -7       22.28       71.73     87.00 o
   3  15  -7      584.32      597.41    102.09 o
   4  15  -7       42.79       98.64     78.46 o
   5  15  -7      315.46      254.71    123.71 o
   6  15  -7      230.99      297.46     85.22 o
   7  15  -7      257.39      417.59    127.79 o
 -23   0  -6       38.82     -168.57    168.57 o
 -22   0  -6     1422.14     1460.02    266.45 o
 -21   0  -6      612.28      369.76    193.04 o
 -20   0  -6     2169.84     2359.95    290.92 o
 -19   0  -6     1501.99     1721.03    261.01 o
 -18   0  -6      359.80      391.51    168.57 o
 -17   0  -6     3806.56     3970.65    192.06 o
 -16   0  -6      724.72      632.96     94.54 o
 -15   0  -6      822.76      788.30     97.56 o
 -14   0  -6     3258.51     3212.95    160.31 o
 -13   0  -6    18535.40    18541.81    371.50 o
 -12   0  -6     7644.22     7550.51    193.26 o
 -11   0  -6     1480.59     1475.00    102.21 o
 -10   0  -6    13322.19    12369.00    282.84 o
  -9   0  -6     2154.77     2395.02    136.43 o
  -8   0  -6    26489.11    26211.89    671.49 o
  -7   0  -6     4976.51     4754.71    130.64 o
  -6   0  -6     6027.99     6210.02    149.32 o
  -5   0  -6      225.85      163.12     35.25 o
  -4   0  -6     9349.33     9194.71    151.87 o
  -3   0  -6     5937.95     6362.48    144.22 o
  -2   0  -6     8514.27     8058.49    167.95 o
  -1   0  -6     3901.63     4244.83    137.31 o
   0   0  -6    29568.60    28337.99    476.18 o
   1   0  -6     1737.30     1583.70    103.32 o
   2   0  -6    94034.38    92136.34   1437.86 o
   3   0  -6     3833.09     3698.88     75.09 o
   4   0  -6    29019.61    29804.89    419.67 o
   5   0  -6     1641.87     1862.21    139.66 o
   6   0  -6     7862.20     7653.54    299.07 o
   7   0  -6    10133.88    10027.09    367.04 o
   8   0  -6    55258.59    54912.44   1552.46 o
   9   0  -6     1625.37     1378.45    133.22 o
  10   0  -6    35913.61    34939.83   1060.35 o
  11   0  -6     2953.09     2979.85    193.04 o
  12   0  -6    24143.81    22751.26    755.84 o
  13   0  -6     3884.57     3936.88    236.54 o
  14   0  -6     1163.50     1315.92    157.69 o
  15   0  -6     4426.86     4690.00    271.88 o
  16   0  -6     1477.99     1343.11    174.01 o
  17   0  -6     3161.70     2833.03    255.57 o
 -23   1  -6       75.18     -168.57    168.57 o
 -22   1  -6     1331.54     1393.41    210.71 o
 -21   1  -6      103.40      214.62    121.98 o
 -20   1  -6     2091.01     1980.09    430.94 o
 -19   1  -6     2327.02     2493.78    364.32 o
 -18   1  -6      405.06      446.26     83.63 o
 -17   1  -6     2947.64     3191.98    153.67 o
 -16   1  -6      591.71      670.54     86.75 o
 -15   1  -6       55.79       -9.51     43.95 o
 -14   1  -6     3607.17     3501.46    115.71 o
 -13   1  -6     2132.44     2209.91     77.70 o
 -12   1  -6     9475.30     9247.63    173.27 o
 -11   1  -6     3595.66     3627.56    125.64 o
 -10   1  -6     7645.78     7460.87    164.75 o
  -9   1  -6     3219.55     3153.88     76.82 o
  -8   1  -6    12894.13    12535.98    181.25 o
  -7   1  -6     5192.47     5198.16     95.97 o
  -6   1  -6     4625.34     4892.11     90.09 o
  -5   1  -6     2324.61     2143.78     55.49 o
  -4   1  -6     6730.39     6650.33    106.83 o
  -3   1  -6     1424.68     1579.66     38.58 o
  -2   1  -6    12954.58    12374.66    146.48 o
  -1   1  -6     3979.62     3999.50     87.15 o
   0   1  -6     9383.96     8279.47    131.84 o
   1   1  -6     1182.84     1158.23     38.38 o
   2   1  -6    42695.25    40947.33    470.09 o
   3   1  -6      988.52     1089.63     35.93 o
   4   1  -6    12272.19    12287.97    160.28 o
   5   1  -6      642.22      515.86     28.66 o
   6   1  -6     3675.39     3914.35     87.04 o
   7   1  -6     7183.96     7629.68    137.71 o
   8   1  -6     8030.42     7887.64    163.65 o
   9   1  -6      192.36      270.15     49.99 o
  10   1  -6    19322.51    18100.90    429.68 o
  11   1  -6      454.21      418.11    133.22 o
  12   1  -6    17121.30    16589.83    410.37 o
  13   1  -6     1327.65     1455.73    130.50 o
  14   1  -6      264.22      239.34     64.38 o
  15   1  -6     4624.69     4428.78    333.06 o
  16   1  -6      212.86      232.73     71.92 o
  17   1  -6     2521.50     2378.99    231.10 o
  18   1  -6     1735.27     1878.72    214.79 o
 -23   2  -6      348.25      -27.19    182.16 o
 -22   2  -6     1595.68     1593.24    282.76 o
 -21   2  -6      190.80      106.03    163.13 o
 -20   2  -6     2397.01     2138.70    166.37 o
 -19   2  -6     2387.95     2577.38    156.88 o
 -18   2  -6      479.99      557.61     90.04 o
 -17   2  -6     2389.00     2418.66    260.56 o
 -16   2  -6     1891.23     1851.89    125.15 o
 -15   2  -6      495.59      499.58     84.75 o
 -14   2  -6       83.56       72.05     58.38 o
 -13   2  -6     2137.78     2189.01     80.98 o
 -12   2  -6     2517.20     2446.93     75.93 o
 -11   2  -6     3697.48     3652.64     87.16 o
 -10   2  -6    13526.31    13186.20    194.48 o
  -9   2  -6     8445.66     8571.27    139.20 o
  -8   2  -6    10982.57    10744.49    161.27 o
  -7   2  -6      164.91      123.85     24.07 o
  -6   2  -6     1058.20      967.85     43.59 o
  -5   2  -6      206.74      178.54     23.11 o
  -4   2  -6     2170.15     2102.06     87.81 o
  -3   2  -6     1165.00     1204.90     74.78 o
  -2   2  -6     8927.46     9007.91    120.65 o
  -1   2  -6     3802.70     3655.28     60.10 o
   0   2  -6     3570.22     3222.53     57.62 o
   1   2  -6      144.33      168.95     14.39 o
   2   2  -6    11606.97    11407.09    151.03 o
   3   2  -6      922.92      890.42     43.59 o
   4   2  -6     2899.50     2908.40     67.08 o
   5   2  -6      925.08     1076.53     47.05 o
   6   2  -6     1068.35      997.07     39.46 o
   7   2  -6     7562.42     7815.05    126.41 o
   8   2  -6     3386.84     3051.67     75.56 o
   9   2  -6      755.12      647.03     38.42 o
  10   2  -6    10503.43    10793.08    284.45 o
  11   2  -6     1451.21     1494.33    105.69 o
  12   2  -6     6312.10     6511.77    217.14 o
  13   2  -6      161.19      227.48     60.35 o
  14   2  -6       52.29       43.50     55.75 o
  15   2  -6     1573.09     1636.53    130.05 o
  16   2  -6      279.22      244.70    100.60 o
  17   2  -6     1317.47     1449.14    184.88 o
  18   2  -6     4031.21     4097.29    282.76 o
 -23   3  -6      238.44       92.44    195.76 o
 -22   3  -6      497.17      448.61    214.79 o
 -21   3  -6      911.96      701.65    134.15 o
 -20   3  -6     1702.43     1911.59    190.32 o
 -19   3  -6     1387.46     1484.25    159.96 o
 -18   3  -6      856.60      651.02    119.68 o
 -17   3  -6     2212.25     2028.35    158.31 o
 -16   3  -6     3193.92     3259.66    152.56 o
 -15   3  -6      734.88      851.00     91.07 o
 -14   3  -6      381.33      392.92     71.98 o
 -13   3  -6      100.48      120.19     79.97 o
 -12   3  -6     5243.93     5147.41    128.09 o
 -11   3  -6     8119.65     7911.87    149.22 o
 -10   3  -6     4351.63     4284.31    120.23 o
  -9   3  -6     7689.81     7307.33    180.62 o
  -8   3  -6     3501.30     3276.34     82.93 o
  -7   3  -6      870.61      820.40     44.78 o
  -6   3  -6     5782.99     6056.02    138.23 o
  -5   3  -6      459.28      432.31     33.08 o
  -4   3  -6     1233.10     1276.39     48.71 o
  -3   3  -6     6214.62     6374.31    112.22 o
  -2   3  -6       85.31       90.65     18.14 o
  -1   3  -6    13195.92    12974.39    184.41 o
   0   3  -6     5611.78     5570.16     95.76 o
   1   3  -6     4222.50     4138.80     77.04 o
   2   3  -6      573.00      450.92     28.23 o
   3   3  -6     2381.51     2327.41     58.23 o
   4   3  -6     1505.09     1481.91     41.22 o
   5   3  -6     2332.23     2307.74     78.31 o
   6   3  -6     2883.92     2829.70     55.61 o
   7   3  -6      483.92      395.47     47.88 o
   8   3  -6      820.81      802.75     42.72 o
   9   3  -6     7782.32     7322.57    139.16 o
  10   3  -6     5142.36     4960.90    206.12 o
  11   3  -6     7527.85     7775.03    166.80 o
  12   3  -6      841.77      939.36     90.94 o
  13   3  -6     1786.41     1970.99    161.77 o
  14   3  -6     1282.13     1185.32    111.06 o
  15   3  -6      641.29      505.70    108.75 o
  16   3  -6      234.76      312.67    106.03 o
  17   3  -6     2589.78     2566.59    236.54 o
  18   3  -6     4281.53     3988.54    271.88 o
 -22   4  -6      150.50      -11.09    140.02 o
 -21   4  -6      700.41      846.85    146.32 o
 -20   4  -6     1947.80     2228.70    197.94 o
 -19   4  -6      952.27      923.83    139.79 o
 -18   4  -6     2135.07     2145.85    275.96 o
 -17   4  -6     1470.42     1429.51    239.26 o
 -16   4  -6     5318.34     5246.46    761.28 o
 -15   4  -6      141.35      146.31    126.43 o
 -14   4  -6     2015.57     1916.97    162.09 o
 -13   4  -6     1968.88     1857.00    133.30 o
 -12   4  -6     2164.75     2123.16    115.29 o
 -11   4  -6    14373.80    13835.67    426.03 o
 -10   4  -6     1050.18     1152.68     54.90 o
  -9   4  -6     4014.65     3838.32    175.84 o
  -8   4  -6     3464.64     3518.35     84.58 o
  -7   4  -6      261.10      307.42     31.71 o
  -6   4  -6     3443.52     3370.48     79.13 o
  -5   4  -6      435.36      411.59     33.15 o
  -4   4  -6      540.56      540.14     36.52 o
  -3   4  -6     2125.00     2015.88     91.44 o
  -2   4  -6      155.66      190.91     28.64 o
  -1   4  -6     7761.57     7067.21    205.09 o
   0   4  -6     2407.38     2494.51     60.20 o
   1   4  -6     8221.11     7750.27    123.49 o
   2   4  -6     1788.93     1723.98     46.37 o
   3   4  -6     2818.80     2637.56     56.30 o
   4   4  -6     3946.05     4291.83     81.37 o
   5   4  -6     2011.57     2124.18     49.55 o
   6   4  -6     2622.55     2709.81     56.73 o
   7   4  -6     1512.18     1423.33     41.80 o
   8   4  -6       59.41       29.88     16.61 o
   9   4  -6    15797.25    15812.11    199.23 o
  10   4  -6     2472.22     2550.17     62.98 o
  11   4  -6    10919.31    11100.97    225.47 o
  12   4  -6       22.68       28.17     47.60 o
  13   4  -6     4898.08     4556.19    217.51 o
  14   4  -6     2183.67     1876.00    182.16 o
  15   4  -6       79.55      125.07     84.28 o
  16   4  -6      986.14     1046.75    152.26 o
  17   4  -6     2955.64     2593.77    233.82 o
  18   4  -6     3725.07     3735.69    263.73 o
 -22   5  -6      118.10        2.72    125.07 o
 -21   5  -6      181.97      -10.85    175.37 o
 -20   5  -6     1183.61     1273.20    166.49 o
 -19   5  -6     2456.53     2357.93    294.99 o
 -18   5  -6     3397.35     3600.25    238.45 o
 -17   5  -6       79.37      187.88    115.55 o
 -16   5  -6     2944.28     3226.00    218.07 o
 -15   5  -6     2298.89     2175.64    225.66 o
 -14   5  -6     2154.97     2351.57    176.82 o
 -13   5  -6     4782.80     4688.53    219.31 o
 -12   5  -6      178.29      208.44     83.22 o
 -11   5  -6     9029.74     9082.88    356.76 o
 -10   5  -6      477.47      502.66     61.05 o
  -9   5  -6     2830.15     2712.71    213.88 o
  -8   5  -6     1952.09     2018.09    130.68 o
  -7   5  -6       52.72       27.45     28.69 o
  -6   5  -6     1708.18     1543.29     93.01 o
  -5   5  -6      355.28      308.42     35.59 o
  -4   5  -6      365.76      447.26     39.28 o
  -3   5  -6     9451.11     9236.67    173.56 o
  -2   5  -6      270.61      303.85     32.81 o
  -1   5  -6     9290.16     8669.79    139.67 o
   0   5  -6      355.60      298.90     28.34 o
   1   5  -6    14545.34    14196.77    185.76 o
   2   5  -6     2420.65     2538.35     58.05 o
   3   5  -6     4620.76     4410.98     85.97 o
   4   5  -6      705.35      726.64     41.67 o
   5   5  -6      791.09      852.15     43.11 o
   6   5  -6     1429.21     1490.57     63.01 o
   7   5  -6     7786.44     7628.27    126.25 o
   8   5  -6      486.83      460.37     33.60 o
   9   5  -6    18833.66    18885.35    258.38 o
  10   5  -6      312.73      304.12     30.24 o
  11   5  -6     9361.00     9667.40    272.81 o
  12   5  -6      127.21      231.10     78.85 o
  13   5  -6     9472.14     9341.94    386.08 o
  14   5  -6      824.95      916.25    133.22 o
  15   5  -6       58.00       89.72     76.13 o
  16   5  -6      491.35      541.05    119.63 o
  17   5  -6     1531.29     1620.43    190.32 o
  18   5  -6     2767.43     2765.06    244.70 o
 -21   6  -6      110.13      -70.46    108.62 o
 -20   6  -6     1143.35     1065.41    157.99 o
 -19   6  -6     3214.31     3277.93    237.78 o
 -18   6  -6     2565.46     2987.37    221.97 o
 -17   6  -6      153.33      110.99     95.37 o
 -16   6  -6     1716.86     1743.45    171.46 o
 -15   6  -6     2522.30     2454.79    345.29 o
 -14   6  -6     2671.16     2905.83    200.11 o
 -13   6  -6     3245.21     3302.98    439.09 o
 -12   6  -6       26.88      -18.03    148.18 o
 -11   6  -6     3496.09     3718.88    196.71 o
 -10   6  -6      208.71      204.57     82.82 o
  -9   6  -6     4465.56     4160.22    196.71 o
  -8   6  -6     1527.88     1302.23    265.09 o
  -7   6  -6      736.13      610.74     87.08 o
  -6   6  -6      709.31      676.79     47.03 o
  -5   6  -6      619.38      603.20     43.12 o
  -4   6  -6     1421.86     1354.82     58.97 o
  -3   6  -6     8791.41     8920.85    169.90 o
  -2   6  -6     1496.68     1514.20     62.34 o
  -1   6  -6    10707.98    10365.94    187.19 o
   0   6  -6     1461.60     1386.20     52.59 o
   1   6  -6    19695.12    19813.68    268.65 o
   2   6  -6     1409.68     1374.16     52.24 o
   3   6  -6    15367.70    15318.66    238.37 o
   4   6  -6      658.89      717.24     39.94 o
   5   6  -6     1097.51     1112.34     47.43 o
   6   6  -6     4154.12     4107.64     86.34 o
   7   6  -6     9345.65     9497.42    151.88 o
   8   6  -6     1899.08     1972.12     62.01 o
   9   6  -6    15274.68    15630.31    224.88 o
  10   6  -6     1706.08     1592.45     61.83 o
  11   6  -6     7612.20     8012.01    150.66 o
  12   6  -6       87.94      165.20     39.87 o
  13   6  -6    11147.03    11073.84    429.58 o
  14   6  -6       21.60      -43.50     65.25 o
  15   6  -6      131.32      187.60     84.28 o
  16   6  -6      957.68      899.94    141.38 o
  17   6  -6      970.81     1044.04    160.41 o
  18   6  -6     1230.82     1277.86    182.16 o
 -21   7  -6      403.50      777.59    195.76 o
 -20   7  -6     1270.86     1049.17    193.04 o
 -19   7  -6     2220.47     1875.16    196.23 o
 -18   7  -6     1385.26     1136.49    157.87 o
 -17   7  -6      659.56      730.24    135.04 o
 -16   7  -6     1207.09     1129.25    147.63 o
 -15   7  -6     1892.29     1772.59    328.98 o
 -14   7  -6      253.27      142.57     90.14 o
 -13   7  -6     2052.21     1791.59    163.96 o
 -12   7  -6      391.22      333.29    101.03 o
 -11   7  -6     1260.64     1230.86    132.36 o
 -10   7  -6      502.59      464.44     96.73 o
  -9   7  -6     7358.17     7608.78    498.91 o
  -8   7  -6     1465.91     1600.61    255.57 o
  -7   7  -6     1698.24     1269.81    119.59 o
  -6   7  -6      572.48      635.87     89.81 o
  -5   7  -6     1235.23     1560.66    120.15 o
  -4   7  -6     1993.67     1896.86    131.16 o
  -3   7  -6     6562.97     6325.21    135.09 o
  -2   7  -6     2360.70     2321.73     80.56 o
  -1   7  -6    11384.54    11052.60    198.01 o
   0   7  -6     4668.67     4817.42     96.97 o
   1   7  -6    10145.75    10074.80    160.76 o
   2   7  -6      652.04      646.11     40.47 o
   3   7  -6     6124.98     6025.54    112.20 o
   4   7  -6      631.82      613.33     39.83 o
   5   7  -6     1176.75     1254.20     54.45 o
   6   7  -6     6541.64     6612.93    121.31 o
   7   7  -6     3895.01     3782.41     95.04 o
   8   7  -6     2386.49     2301.96    107.13 o
   9   7  -6     5660.01     5691.80    121.63 o
  10   7  -6     4384.09     4488.72    106.06 o
  11   7  -6     2677.85     2822.42    120.54 o
  12   7  -6      222.36      257.28     47.27 o
  13   7  -6     3021.14     3303.39    206.63 o
  14   7  -6      136.95      187.60     84.28 o
  15   7  -6      809.61      712.34    125.07 o
 -20   8  -6     1834.91     1761.81    252.85 o
 -19   8  -6     1670.18     1452.32    178.94 o
 -18   8  -6      748.58      752.37    142.41 o
 -17   8  -6     1785.67     2152.76    335.78 o
 -16   8  -6      831.26      825.34    322.18 o
 -15   8  -6      680.62      525.83    123.38 o
 -14   8  -6      296.61       23.54     88.17 o
 -13   8  -6      294.05      204.49    112.83 o
 -12   8  -6      515.07      624.17    111.51 o
 -11   8  -6     1796.10     2112.66    168.36 o
 -10   8  -6      224.48      246.45     96.52 o
  -9   8  -6     3681.01     3421.94    221.59 o
  -8   8  -6      554.34      562.60     95.90 o
  -7   8  -6     1445.09     1594.19    137.45 o
  -6   8  -6     2100.24     1967.98    143.14 o
  -5   8  -6     3006.70     3057.13    197.12 o
  -4   8  -6     2764.65     2546.56    240.62 o
  -3   8  -6     1603.29     1688.68    123.04 o
  -2   8  -6     5483.78     5396.37    263.73 o
  -1   8  -6     5306.52     5243.12    157.88 o
   0   8  -6     2848.36     2846.30     90.92 o
   1   8  -6     3679.14     3638.76    101.64 o
   2   8  -6     1835.02     1778.62    111.99 o
   3   8  -6     2041.15     2025.47     74.95 o
   4   8  -6     1662.76     1689.21     69.99 o
   5   8  -6     1130.27     1158.47     60.86 o
   6   8  -6     5721.23     5746.50    127.00 o
   7   8  -6     2396.08     2363.50     79.27 o
   8   8  -6     2890.74     2883.69     86.60 o
   9   8  -6     4130.59     4017.03    102.30 o
  10   8  -6     4592.32     4484.97    128.48 o
  11   8  -6      970.62     1212.97    150.68 o
  12   8  -6     1748.48     1812.04     89.01 o
  13   8  -6     1223.05     1185.41    108.75 o
 -19   9  -6     1609.97     1900.47    271.88 o
 -18   9  -6      660.33      643.39    146.69 o
 -17   9  -6     1851.53     2104.49    300.43 o
 -16   9  -6       22.01      -81.97     81.97 o
 -15   9  -6      644.32      552.60    128.12 o
 -14   9  -6      553.95      522.52    140.02 o
 -13   9  -6      264.07       51.15     92.04 o
 -12   9  -6     2022.58     1999.84    176.89 o
 -11   9  -6     1509.44     1601.66    293.63 o
 -10   9  -6      987.39      945.30    126.71 o
  -9   9  -6     2826.89     3174.68    454.05 o
  -8   9  -6     1997.25     2452.90    235.18 o
  -7   9  -6     6334.53     6511.55    245.99 o
  -6   9  -6     3816.29     3812.14    182.64 o
  -5   9  -6    13279.63    12408.06    490.75 o
  -4   9  -6     4427.75     4543.54    218.87 o
  -3   9  -6     2916.99     2852.95    123.83 o
  -2   9  -6    12709.85    12418.50    282.78 o
  -1   9  -6     8906.04     8830.67    220.68 o
   0   9  -6     9867.67     9975.00    194.52 o
   1   9  -6     3795.99     4011.91    110.71 o
   2   9  -6     3956.71     3898.16    155.01 o
   3   9  -6     2422.52     2239.72    103.60 o
   4   9  -6     1478.57     1408.39     69.76 o
   5   9  -6      966.74      951.19     73.89 o
   6   9  -6     3723.29     3609.90     99.55 o
   7   9  -6      834.45      903.19     56.52 o
   8   9  -6     3469.94     3596.90    126.21 o
   9   9  -6      572.24      619.54     72.40 o
  10   9  -6     6673.13     6725.76    207.98 o
  11   9  -6      653.69      730.66     78.46 o
  12   9  -6     1850.49     1962.06    116.45 o
  13   9  -6      714.13      859.15    103.32 o
 -17  10  -6     1194.86     1254.69    176.38 o
 -16  10  -6       59.27       36.25    101.91 o
 -15  10  -6      672.97      587.71    140.02 o
 -14  10  -6      274.99      292.48    114.92 o
 -13  10  -6       38.65       -6.26     87.54 o
 -12  10  -6     1528.51     1334.57    150.57 o
 -11  10  -6      430.07      435.03    105.65 o
 -10  10  -6     1723.95     1798.32    160.11 o
  -9  10  -6     2294.53     2345.76    177.76 o
  -8  10  -6      641.08      897.09    116.20 o
  -7  10  -6     2730.31     2892.67    502.99 o
  -6  10  -6     1445.05     1318.50    130.69 o
  -5  10  -6     2568.15     2658.65    171.07 o
  -4  10  -6      219.98      131.54     54.76 o
  -3  10  -6      148.69      127.17     56.38 o
  -2  10  -6     2171.21     2097.82    121.29 o
  -1  10  -6      734.86      647.20     58.11 o
   0  10  -6     5965.31     6050.89    145.14 o
   1  10  -6     2894.17     3016.14     99.12 o
   2  10  -6     1847.33     2008.74    116.55 o
   3  10  -6     1803.98     1633.51     97.86 o
   4  10  -6      137.89      135.16     36.23 o
   5  10  -6     1018.67      970.00     61.64 o
   6  10  -6     2633.76     2665.13    171.26 o
   7  10  -6      641.39      505.02    104.68 o
   8  10  -6     2582.97     2308.87    127.21 o
   9  10  -6     1231.81     1321.91    133.22 o
  10  10  -6     1844.71     1704.26    119.19 o
  11  10  -6      876.25     1156.40     99.99 o
  12  10  -6      603.03      657.41     81.47 o
  13  10  -6       65.10       89.72     65.25 o
 -16  11  -6      315.93      516.17    231.10 o
 -15  11  -6      394.85      354.31    123.13 o
 -14  11  -6      477.52      421.04    120.02 o
 -13  11  -6      114.06      119.90     96.64 o
 -12  11  -6      722.65      655.45    125.80 o
 -11  11  -6      564.37      593.59    120.15 o
 -10  11  -6     1305.32     1435.02    316.74 o
  -9  11  -6     1381.23     1555.67    214.79 o
  -8  11  -6     1927.80     1903.80    218.87 o
  -7  11  -6     1842.41     1744.16    155.69 o
  -6  11  -6      544.17      447.66     93.23 o
  -5  11  -6      615.87      605.56     92.75 o
  -4  11  -6      449.61      528.20     76.32 o
  -3  11  -6      281.06      307.21     68.06 o
  -2  11  -6      932.08     1159.40     96.79 o
  -1  11  -6      439.71      409.76     52.81 o
   0  11  -6     4251.69     4379.90    126.90 o
   1  11  -6     1917.10     2158.70     94.32 o
   2  11  -6     2260.45     2316.28    125.00 o
   3  11  -6      220.12      217.50     53.83 o
   4  11  -6      374.58      333.45     55.73 o
   5  11  -6      458.08      390.54     93.80 o
   6  11  -6      225.41      122.22     56.32 o
   7  11  -6      105.08      -31.44     48.58 o
   8  11  -6      500.20      583.21     78.46 o
   9  11  -6      575.26      592.56     82.76 o
  10  11  -6     1493.86     1598.31    122.16 o
  11  11  -6       63.73      105.79     60.11 o
  12  11  -6     1138.59     1144.68    150.90 o
  13  11  -6      328.81      261.21     88.36 o
 -14  12  -6        5.91       -3.11    103.86 o
 -13  12  -6       35.53       30.99     95.90 o
 -12  12  -6      833.89      774.86    133.10 o
 -11  12  -6      651.31      728.65    131.68 o
 -10  12  -6     2385.93     2099.26    184.08 o
  -9  12  -6      573.53      467.90    110.23 o
  -8  12  -6     5989.33     5857.70    334.42 o
  -7  12  -6     1546.05     1414.79    120.72 o
  -6  12  -6       27.94      -15.62     92.12 o
  -5  12  -6      223.18      295.12     73.12 o
  -4  12  -6      486.30      536.97     80.93 o
  -3  12  -6      147.55      212.75     79.94 o
  -2  12  -6     1050.19     1104.63     90.81 o
  -1  12  -6      348.87      230.72     57.36 o
   0  12  -6      325.89      488.36     69.56 o
   1  12  -6      934.99      849.58     85.54 o
   2  12  -6     3000.53     2891.25    165.71 o
   3  12  -6      640.06      559.89     69.01 o
   4  12  -6     1233.31     1093.77    161.77 o
   5  12  -6      105.13      -15.81    116.91 o
   6  12  -6     1132.15     1026.42    102.09 o
   7  12  -6      892.89      714.14    112.83 o
   8  12  -6      714.70      537.24     83.55 o
   9  12  -6     1350.54     1355.07    116.91 o
  10  12  -6      716.92      718.49     92.52 o
  11  12  -6      101.39      105.58     65.25 o
  12  12  -6     1223.63     1199.81    120.99 o
  13  12  -6      193.96      163.81     69.94 o
 -12  13  -6      784.93      654.01    134.52 o
 -11  13  -6      129.71      238.90    108.44 o
 -10  13  -6     2741.47     2402.31    201.84 o
  -9  13  -6      762.88      752.02    104.50 o
  -8  13  -6     2857.20     2906.97    172.66 o
  -7  13  -6      719.00      673.34     95.11 o
  -6  13  -6      323.52      552.63    129.14 o
  -5  13  -6      604.14      753.46    259.65 o
  -4  13  -6      730.12      955.79    129.50 o
  -3  13  -6     1073.69     1000.26    125.80 o
  -2  13  -6     2116.64     2034.93    131.02 o
  -1  13  -6      557.81      555.93    106.72 o
   0  13  -6      618.52      667.88     78.76 o
   1  13  -6      671.36      691.47    120.69 o
   2  13  -6      880.11      738.88     96.75 o
   3  13  -6      220.38      187.81     84.28 o
   4  13  -6     1496.42     1353.09    120.58 o
   5  13  -6      352.96      338.25     75.33 o
   6  13  -6     1090.48     1154.65    114.01 o
   7  13  -6     1722.35     1364.96    172.65 o
   8  13  -6     1236.64     1230.51    118.09 o
   9  13  -6      606.63      591.47     90.49 o
  10  13  -6      461.84      585.67    231.10 o
  11  13  -6     1882.87     1763.14    138.82 o
  12  13  -6     1375.92     1183.23    118.20 o
  13  13  -6      335.58      365.55     87.51 o
 -10  14  -6     1754.23     1810.66    184.44 o
  -9  14  -6      597.38      584.42    125.83 o
  -8  14  -6      581.66      608.00    122.32 o
  -7  14  -6      842.29      745.75    207.99 o
  -6  14  -6      547.17      514.22    113.43 o
  -5  14  -6     1067.84     1187.45    148.54 o
  -4  14  -6      431.37      369.65    102.84 o
  -3  14  -6      811.74      705.52     86.90 o
  -2  14  -6     1008.22     1031.31    134.37 o
  -1  14  -6      909.32      868.87     90.48 o
   0  14  -6     1320.98     1346.07    126.74 o
   1  14  -6      257.82      360.85     84.23 o
   2  14  -6      120.54      132.64     67.39 o
   3  14  -6      171.57      137.12    115.55 o
   4  14  -6     1488.79     1488.43    129.76 o
   5  14  -6      545.76      598.42     94.28 o
   6  14  -6     1304.24     1283.69    156.33 o
   7  14  -6      390.55      383.96     91.08 o
   8  14  -6     1049.50      981.00    232.46 o
   9  14  -6     1595.30     1700.02    139.31 o
  10  14  -6      967.30      833.53    126.43 o
  11  14  -6     2026.28     2084.23    202.55 o
  12  14  -6      553.83      677.06    104.15 o
  -6  15  -6     1572.72     1596.89    171.99 o
  -5  15  -6      580.99      429.58    111.47 o
  -4  15  -6      987.29      925.52    186.24 o
  -3  15  -6      761.38      927.80     99.49 o
  -2  15  -6      312.33      188.60     73.29 o
  -1  15  -6      819.55      818.30    112.07 o
   0  15  -6     1315.04     1365.20    135.26 o
   1  15  -6      383.07      498.25     96.07 o
   2  15  -6      747.73     1087.12    121.02 o
   3  15  -6      472.11      493.59     95.90 o
   4  15  -6      669.17      614.68     99.86 o
   5  15  -6      710.02      681.38    103.18 o
   6  15  -6      383.31      341.36     87.51 o
   7  15  -6      177.82      260.95     99.24 o
   8  15  -6      623.87      750.94    107.13 o
 -24   1  -5      332.47       97.88    206.63 o
 -23   1  -5      475.31      389.64    227.02 o
 -22   1  -5      490.10      446.43    136.46 o
 -21   1  -5      507.91      592.73    137.45 o
 -20   1  -5      124.88       63.16    116.91 o
 -19   1  -5      357.14      437.79     88.89 o
 -18   1  -5      668.97      503.88    140.55 o
 -17   1  -5      204.42       23.34     84.86 o
 -16   1  -5     1030.27      989.33     98.11 o
 -15   1  -5       48.38       52.62     32.58 o
 -14   1  -5       99.51       34.63     29.34 o
 -13   1  -5      161.81      182.09     33.07 o
 -12   1  -5     1894.30     1809.48     66.60 o
 -11   1  -5      305.31      297.98     33.65 o
 -10   1  -5      807.93      847.95     59.98 o
  -9   1  -5     2125.73     2180.03     62.21 o
  -8   1  -5    16617.85    16926.49    224.94 o
  -7   1  -5      550.97      636.29     35.70 o
  -6   1  -5      138.98      159.44     22.36 o
  -5   1  -5     2234.31     2339.30     56.25 o
  -4   1  -5       45.75       19.78     18.35 o
  -3   1  -5     2105.57     2141.83     49.93 o
  -2   1  -5     1628.25     1498.95     34.35 o
  -1   1  -5     1798.37     1720.34     36.97 o
   0   1  -5    10416.05    10366.59    138.09 o
   1   1  -5      485.75      475.68     25.92 o
   2   1  -5    15385.37    16032.92    194.89 o
   3   1  -5     6662.52     6330.67     99.84 o
   4   1  -5      823.09      815.27     33.95 o
   5   1  -5     1371.66     1424.58     46.75 o
   6   1  -5     4672.34     4871.01     95.59 o
   7   1  -5     1648.19     1799.98     55.97 o
   8   1  -5     1109.42     1015.00     76.90 o
   9   1  -5      578.48      657.86     68.23 o
  10   1  -5      174.83      309.52     52.84 o
  11   1  -5     3018.99     3359.47    141.22 o
  12   1  -5     6236.84     6421.81    209.45 o
  13   1  -5     1742.33     1805.58    125.65 o
  14   1  -5     1586.19     1446.54    247.41 o
  15   1  -5     4277.06     4127.15    305.87 o
  16   1  -5      640.19      725.93    138.66 o
 -24   2  -5      715.46      299.07    212.07 o
 -23   2  -5      803.18      394.23    214.79 o
 -22   2  -5      989.57      641.65    217.51 o
 -21   2  -5      244.60       95.30    113.63 o
 -20   2  -5      541.70      493.18     95.15 o
 -19   2  -5      906.40      824.87    122.01 o
 -18   2  -5      920.78      780.48    105.14 o
 -17   2  -5     1466.35     1403.10    116.32 o
 -16   2  -5       49.74      -10.07     82.22 o
 -15   2  -5      978.17     1057.21     81.31 o
 -14   2  -5      163.92      209.46     35.30 o
 -13   2  -5     1359.26     1393.69     61.64 o
 -12   2  -5     2718.53     2656.08     75.93 o
 -11   2  -5    11092.40    10856.92    169.60 o
 -10   2  -5    11641.59    11480.34    171.20 o
  -9   2  -5     4533.82     4434.78     89.43 o
  -8   2  -5      566.61      512.89     37.09 o
  -7   2  -5      312.78      285.90     26.65 o
  -6   2  -5      326.38      296.31     25.79 o
  -5   2  -5      844.48      936.31     39.35 o
  -4   2  -5     3880.02     4050.53     73.53 o
  -3   2  -5     1180.65     1193.85     81.67 o
  -2   2  -5     1619.44     1616.42     42.88 o
  -1   2  -5     1492.53     1486.48     37.79 o
   0   2  -5     3423.07     3319.58     56.36 o
   1   2  -5     1231.47     1221.29     32.98 o
   2   2  -5     1277.34     1202.31     30.86 o
   3   2  -5    12001.37    11826.97    144.47 o
   4   2  -5     7841.93     7467.71    117.05 o
   5   2  -5     1978.27     2098.59     55.43 o
   6   2  -5     9781.49    10031.79    148.84 o
   7   2  -5      250.46      315.22     26.60 o
   8   2  -5      357.47      313.19     49.86 o
   9   2  -5     2017.55     2159.45     61.56 o
  10   2  -5     3100.35     3141.77    145.46 o
  11   2  -5     3010.35     2609.31    221.59 o
  12   2  -5     6668.95     6910.60    217.89 o
  13   2  -5     3193.89     3034.72    254.21 o
  14   2  -5     3226.45     3424.59    162.20 o
  15   2  -5     9841.18     9706.26    410.55 o
  16   2  -5      830.52      818.37    141.38 o
  17   2  -5     1136.39     1076.66    163.13 o
 -23   3  -5      202.18        0.00    184.88 o
 -22   3  -5     1281.33     1008.69    255.57 o
 -21   3  -5      468.19      648.42    190.32 o
 -20   3  -5      651.43      656.30    129.91 o
 -19   3  -5      560.49      384.02    110.08 o
 -18   3  -5       49.50       30.54     71.42 o
 -17   3  -5      644.01      723.22     93.39 o
 -16   3  -5        8.65      126.54     68.80 o
 -15   3  -5     1869.35     1796.23    120.70 o
 -14   3  -5     2013.85     1981.87    121.27 o
 -13   3  -5     1400.30     1462.06    110.67 o
 -12   3  -5     3640.06     3645.52     96.47 o
 -11   3  -5     6510.09     6441.00    127.93 o
 -10   3  -5     8722.95     9071.86    156.70 o
  -9   3  -5     1225.36     1209.55     53.06 o
  -8   3  -5     3463.78     3240.03     79.25 o
  -7   3  -5       48.77       16.52     19.85 o
  -6   3  -5     2348.84     2433.28     63.33 o
  -5   3  -5     5309.80     5985.24    105.68 o
  -4   3  -5       22.43       25.61     18.40 o
  -3   3  -5     2716.81     2724.35     63.04 o
  -2   3  -5     2274.01     2430.52     58.69 o
  -1   3  -5    10293.59    10772.31    160.86 o
   0   3  -5     8453.00     8327.37    124.73 o
   1   3  -5      686.90      579.40     50.54 o
   2   3  -5     3304.61     3193.60     57.69 o
   3   3  -5     2801.74     2596.19     72.21 o
   4   3  -5     9515.12     9137.76    131.68 o
   5   3  -5     2004.96     1987.29     47.50 o
   6   3  -5     4840.92     4999.62     77.82 o
   7   3  -5      703.63      763.39     28.55 o
   8   3  -5      265.99      265.28     18.82 o
   9   3  -5      153.67      169.63     17.12 o
  10   3  -5     3638.24     3609.52     69.88 o
  11   3  -5     1071.08     1009.99     65.67 o
  12   3  -5     4786.18     5049.40    180.23 o
  13   3  -5     2197.43     2357.24    176.72 o
  14   3  -5     3768.78     3164.73    217.51 o
  15   3  -5    11479.68    10864.49    443.17 o
  16   3  -5     1000.07     1008.69    146.82 o
  17   3  -5      864.16     1106.57    165.85 o
 -23   4  -5      407.43      342.03    233.82 o
 -22   4  -5     1216.39     1271.12    166.58 o
 -21   4  -5       55.64      -30.53     96.07 o
 -20   4  -5      489.06      571.75    128.52 o
 -19   4  -5      500.89      648.45    125.68 o
 -18   4  -5      231.18      173.73    100.08 o
 -17   4  -5      104.15      141.97     89.94 o
 -16   4  -5       92.70       39.14     77.37 o
 -15   4  -5      201.31      162.16     67.17 o
 -14   4  -5     1566.69     1488.53    107.00 o
 -13   4  -5     3548.27     3693.33    298.36 o
 -12   4  -5      426.57      449.67     56.62 o
 -11   4  -5      591.43      566.45     57.10 o
 -10   4  -5     4958.80     4663.64    129.61 o
  -9   4  -5       98.80       83.92     24.93 o
  -8   4  -5     3357.29     3340.27     78.79 o
  -7   4  -5      277.34      247.04     27.90 o
  -6   4  -5      473.39      565.52     37.79 o
  -5   4  -5     1089.96     1148.92     49.95 o
  -4   4  -5     2652.49     2880.47     78.18 o
  -3   4  -5     1733.11     1726.71     93.72 o
  -2   4  -5     7642.35     8324.98    149.94 o
  -1   4  -5     4674.03     4626.59    108.70 o
   0   4  -5     4158.13     4250.04     86.95 o
   1   4  -5     2026.27     2162.64     50.39 o
   2   4  -5      440.55      550.27     30.34 o
   3   4  -5     2732.32     2958.79     70.62 o
   4   4  -5    14574.55    14123.39    193.76 o
   5   4  -5      591.34      634.83     32.32 o
   6   4  -5      533.97      555.34     30.91 o
   7   4  -5     2693.18     3139.34     67.02 o
   8   4  -5      361.86      418.98     28.72 o
   9   4  -5     1866.06     2014.54     66.06 o
  10   4  -5      884.68      808.55     62.55 o
  11   4  -5      685.55      703.38     44.64 o
  12   4  -5     1422.74     1306.08     61.26 o
  13   4  -5      800.69      750.40    114.19 o
  14   4  -5     3881.82     3564.40    225.66 o
  15   4  -5     2535.91     2452.39    187.60 o
  16   4  -5     1142.63     1133.76    154.97 o
  17   4  -5      628.00      793.90    144.10 o
 -22   5  -5      141.35       46.08    109.72 o
 -21   5  -5       48.31      -96.19     96.19 o
 -20   5  -5      366.81      423.00    123.68 o
 -19   5  -5      676.70      694.04    184.88 o
 -18   5  -5      583.87      560.79    120.02 o
 -17   5  -5      710.46      557.35    123.71 o
 -16   5  -5     1298.13     1278.21    248.77 o
 -15   5  -5      835.00     1047.30    131.16 o
 -14   5  -5      639.29      559.93    109.72 o
 -13   5  -5      210.56      298.17     85.00 o
 -12   5  -5     1200.57      960.25     81.28 o
 -11   5  -5      469.24      494.25     62.51 o
 -10   5  -5     1460.18     1590.49    101.24 o
  -9   5  -5     1289.17     1312.52     69.60 o
  -8   5  -5     2366.96     2351.93    136.60 o
  -7   5  -5     1745.92     1654.96     75.58 o
  -6   5  -5      632.89      682.61     45.67 o
  -5   5  -5     2098.59     2070.13     87.51 o
  -4   5  -5      682.62      698.28     43.82 o
  -3   5  -5     7184.74     7417.01    141.98 o
  -2   5  -5     5230.11     5425.57    113.15 o
  -1   5  -5     3886.84     3995.69    102.70 o
   0   5  -5      527.31      550.11     35.51 o
   1   5  -5      413.55      391.06     35.57 o
   2   5  -5      893.35      840.91     66.42 o
   3   5  -5     2833.91     2876.55     65.74 o
   4   5  -5     3712.79     3600.10    101.65 o
   5   5  -5     5387.57     5728.80    101.07 o
   6   5  -5     2390.48     2478.50     61.75 o
   7   5  -5     5070.24     5153.48     94.90 o
   8   5  -5     1306.84     1387.20     49.18 o
   9   5  -5     5743.14     5981.81    107.41 o
  10   5  -5     1170.46     1211.11    111.15 o
  11   5  -5     2718.06     2717.22     96.56 o
  12   5  -5     1525.22     1513.65     76.56 o
  13   5  -5      683.35      653.06     54.38 o
  14   5  -5      522.01      473.08    100.60 o
  15   5  -5      238.63      201.19     87.00 o
  16   5  -5      808.36      872.75    138.66 o
  17   5  -5      599.63      886.34    146.82 o
 -22   6  -5      219.30      160.41    144.10 o
 -21   6  -5      160.87      -10.52    107.75 o
 -20   6  -5      359.41      353.83    140.02 o
 -19   6  -5      996.75     1063.25    153.99 o
 -18   6  -5      654.33      494.79    125.43 o
 -17   6  -5      625.04      612.08    126.02 o
 -16   6  -5      763.40      641.71    122.77 o
 -15   6  -5     1104.76      846.32    128.04 o
 -14   6  -5      333.14      156.61     94.69 o
 -13   6  -5      383.52      529.80    130.50 o
 -12   6  -5     1085.74     1074.69    261.01 o
 -11   6  -5      619.48      681.93    104.90 o
 -10   6  -5     1121.96      898.37    109.53 o
  -9   6  -5      336.32      356.90     81.64 o
  -8   6  -5      927.04      990.83     90.08 o
  -7   6  -5     1549.63     1516.95    102.82 o
  -6   6  -5      737.95      699.53     43.79 o
  -5   6  -5     2268.38     2205.97     68.44 o
  -4   6  -5      419.79      387.70     51.09 o
  -3   6  -5    16153.07    16435.89    295.81 o
  -2   6  -5     6010.76     6298.62    159.35 o
  -1   6  -5     5219.03     5524.90    130.79 o
   0   6  -5      952.28      965.23     45.94 o
   1   6  -5      576.75      625.12     36.28 o
   2   6  -5      343.69      409.10     31.41 o
   3   6  -5     3594.54     3651.27     78.53 o
   4   6  -5      623.36      651.48     37.35 o
   5   6  -5     7127.73     7337.70    123.45 o
   6   6  -5     2395.22     2523.53     65.42 o
   7   6  -5     6365.00     6465.82    124.12 o
   8   6  -5     2558.54     2435.61     69.52 o
   9   6  -5     1862.82     1864.86     62.75 o
  10   6  -5     1389.11     1342.58     97.32 o
  11   6  -5     4653.95     4800.36    143.06 o
  12   6  -5      835.46      872.65     65.83 o
  13   6  -5     1024.14      974.40     70.90 o
  14   6  -5      487.23      532.89    106.03 o
  15   6  -5       44.50       29.91     73.41 o
  16   6  -5      181.88      198.48     89.72 o
  17   6  -5      602.43      625.33    133.22 o
 -21   7  -5      128.05      181.29    122.77 o
 -20   7  -5      698.70      637.03    139.01 o
 -19   7  -5      701.37      544.49    159.05 o
 -18   7  -5      324.37      421.40    157.69 o
 -17   7  -5      446.30      459.81    116.25 o
 -16   7  -5      461.49      307.42    104.68 o
 -15   7  -5      341.39      369.81    122.35 o
 -14   7  -5      940.40     1019.56    135.88 o
 -13   7  -5      738.71      554.83    119.63 o
 -12   7  -5     1335.43     1402.76    141.60 o
 -11   7  -5     2134.78     2180.20    167.82 o
 -10   7  -5      390.71      390.72     93.67 o
  -9   7  -5      388.32      387.06     86.20 o
  -8   7  -5      469.79      297.02    157.69 o
  -7   7  -5     1985.15     1878.74    315.39 o
  -6   7  -5      213.03      244.29     54.37 o
  -5   7  -5     3588.00     3156.52    156.68 o
  -4   7  -5      406.76      408.15     89.72 o
  -3   7  -5     5039.19     4793.77    175.90 o
  -2   7  -5       30.44       27.01     63.89 o
  -1   7  -5     1902.94     1863.40     92.29 o
   0   7  -5      589.53      484.11     52.83 o
   1   7  -5      969.49      916.66     65.14 o
   2   7  -5     1822.46     1757.87     66.46 o
   3   7  -5      334.62      340.95     35.55 o
   4   7  -5      602.20      722.73     45.45 o
   5   7  -5     3767.65     3802.81     92.96 o
   6   7  -5      132.59      148.59     28.59 o
   7   7  -5     2404.04     2354.32     73.38 o
   8   7  -5      759.72      736.49     45.84 o
   9   7  -5     3782.28     3816.46     94.05 o
  10   7  -5      414.65      414.54     84.25 o
  11   7  -5     4287.40     4162.50    120.74 o
  12   7  -5      360.59      420.73     54.38 o
  13   7  -5      783.18      811.36    126.43 o
  14   7  -5      281.43      319.89     53.31 o
 -20   8  -5      533.14      431.54    132.20 o
 -19   8  -5       87.32       -3.34     99.07 o
 -18   8  -5      290.86       47.95    271.88 o
 -17   8  -5      120.33       65.71     96.56 o
 -16   8  -5      422.86      623.04    130.05 o
 -15   8  -5       37.46      -34.88     79.41 o
 -14   8  -5      817.00      786.13    133.10 o
 -13   8  -5      177.63      100.90     85.49 o
 -12   8  -5     2616.51     2330.03    212.07 o
 -11   8  -5      627.20      604.50    106.38 o
 -10   8  -5      192.92      147.34     82.85 o
  -9   8  -5      358.59      270.29    133.22 o
  -8   8  -5     1711.26     1826.98    216.15 o
  -7   8  -5      131.31      116.61     68.89 o
  -6   8  -5      481.90      419.19    106.03 o
  -5   8  -5       52.79       30.35     59.23 o
  -4   8  -5     3076.04     2758.93    144.15 o
  -3   8  -5      446.10      388.97     71.13 o
  -2   8  -5      495.10      621.30     64.79 o
  -1   8  -5      944.65      827.84    130.40 o
   0   8  -5      846.92      854.12     69.89 o
   1   8  -5     1818.66     1866.52    140.88 o
   2   8  -5     1998.87     1937.72     73.01 o
   3   8  -5      877.84      910.10     53.96 o
   4   8  -5     1767.78     1769.38     68.51 o
   5   8  -5     1665.97     1656.77     65.41 o
   6   8  -5      378.93      383.15     37.81 o
   7   8  -5     1216.01     1237.88     60.03 o
   8   8  -5      237.90      253.54     34.90 o
   9   8  -5      252.18      305.39     44.50 o
  10   8  -5       11.03       41.75     32.27 o
  11   8  -5     1534.74     1572.70     82.95 o
  12   8  -5      466.94      554.64     81.57 o
  13   8  -5     1467.69     1595.96    125.07 o
  14   8  -5     1671.58     1780.84    127.79 o
 -19   9  -5      364.51      314.56    129.30 o
 -18   9  -5      150.73       60.89    153.61 o
 -17   9  -5      389.77      409.22    121.51 o
 -16   9  -5      548.10      670.23    132.61 o
 -15   9  -5       57.51       38.30     95.90 o
 -14   9  -5      656.24      654.69    125.32 o
 -13   9  -5      106.90       -0.21    104.68 o
 -12   9  -5     1483.22     1453.52    153.68 o
 -11   9  -5      387.51      417.87    104.43 o
 -10   9  -5      235.71      243.91    106.03 o
  -9   9  -5      426.75      344.77     88.15 o
  -8   9  -5      725.25      719.48    104.43 o
  -7   9  -5     1697.43     1757.89    142.11 o
  -6   9  -5     1846.27     1879.01    142.11 o
  -5   9  -5     4200.08     3887.98    175.90 o
  -4   9  -5     8712.29     8344.66    278.68 o
  -3   9  -5      141.20      193.70     54.36 o
  -2   9  -5     2536.62     2490.92    120.46 o
  -1   9  -5      589.76      573.62     86.50 o
   0   9  -5     1855.29     1883.50     87.70 o
   1   9  -5     1348.19     1441.37     72.23 o
   2   9  -5     1395.00     1366.10    134.21 o
   3   9  -5      713.07      699.29     51.02 o
   4   9  -5     1218.35     1240.76     84.26 o
   5   9  -5      266.22      265.26     39.24 o
   6   9  -5     1511.39     1588.22     68.81 o
   7   9  -5      734.12      680.16     48.63 o
   8   9  -5      916.20      900.07     82.99 o
   9   9  -5      203.20      174.01     52.20 o
  10   9  -5      305.59      307.69     60.36 o
  11   9  -5     2187.26     2203.86    210.71 o
  12   9  -5      300.36      247.17     67.97 o
  13   9  -5     2053.91     1821.62    144.10 o
  14   9  -5     1589.71     1813.47    144.10 o
 -18  10  -5      494.27      563.07    136.47 o
 -17  10  -5      454.83      495.73    132.48 o
 -16  10  -5     1203.22     1226.93    164.80 o
 -15  10  -5      653.35      744.23    137.16 o
 -14  10  -5     1329.80     1239.13    158.73 o
 -13  10  -5       22.39       -6.48    130.50 o
 -12  10  -5     1114.40     1140.02    144.68 o
 -11  10  -5       26.55      -23.35     77.96 o
 -10  10  -5      419.89      424.95    108.75 o
  -9  10  -5      457.71      431.31    102.84 o
  -8  10  -5      577.23      554.26    104.13 o
  -7  10  -5     1600.61     1476.41    136.50 o
  -6  10  -5      958.53      794.89    146.82 o
  -5  10  -5      202.23      137.52     70.82 o
  -4  10  -5      407.19      409.93    132.51 o
  -3  10  -5      868.75      693.25     77.80 o
  -2  10  -5     2529.31     2613.26    121.90 o
  -1  10  -5      541.49      564.40    105.36 o
   0  10  -5      708.89      657.80     74.17 o
   1  10  -5     1599.42     1545.36     82.02 o
   2  10  -5      242.05      224.46     39.79 o
   3  10  -5      983.74     1094.60     64.62 o
   4  10  -5      677.14      767.26     71.97 o
   5  10  -5      109.86      130.15     41.45 o
   6  10  -5     3394.52     3051.97    138.73 o
   7  10  -5      432.72      456.24     67.49 o
   8  10  -5     2971.75     2635.43    133.80 o
   9  10  -5      552.21      602.44     75.75 o
  10  10  -5     1674.44     1888.60    123.22 o
  11  10  -5     1508.26     1546.99    113.21 o
  12  10  -5      179.36      197.62     62.17 o
  13  10  -5      780.28      804.78    108.75 o
  14  10  -5      134.04      106.03     67.97 o
 -17  11  -5      493.38      724.95    150.81 o
 -16  11  -5      367.48      329.49    118.20 o
 -15  11  -5       45.94      -95.90     95.90 o
 -14  11  -5      930.12     1136.01    157.55 o
 -13  11  -5       61.51        4.79     94.07 o
 -12  11  -5      280.30      269.34    104.52 o
 -11  11  -5      255.20      271.81    137.30 o
 -10  11  -5        5.05      -76.61     76.61 o
  -9  11  -5      801.38      737.93    135.94 o
  -8  11  -5     1033.03     1067.93    128.64 o
  -7  11  -5     1966.00     2022.17    160.31 o
  -6  11  -5     1514.43     1331.37    134.58 o
  -5  11  -5     1138.29     1187.75    102.50 o
  -4  11  -5     2280.71     2313.00    131.64 o
  -3  11  -5      566.46      618.42     77.43 o
  -2  11  -5     2577.15     2728.26    195.75 o
  -1  11  -5      152.78      115.68     50.97 o
   0  11  -5      287.04      262.91     46.27 o
   1  11  -5      683.92      719.71     70.29 o
   2  11  -5       67.77       20.80     41.66 o
   3  11  -5      823.84      856.53    114.69 o
   4  11  -5      502.47      480.74     59.31 o
   5  11  -5      155.11       34.57     50.22 o
   6  11  -5     2141.26     2037.30    122.62 o
   7  11  -5      239.76      292.19     65.03 o
   8  11  -5     3026.53     3051.92    150.26 o
   9  11  -5      464.54      522.11     77.96 o
  10  11  -5      324.85      296.74    116.91 o
  11  11  -5      563.43      499.14    107.39 o
  12  11  -5       79.31       32.89     55.57 o
  13  11  -5      499.65      505.70     97.88 o
  14  11  -5      624.76      570.96    103.32 o
 -15  12  -5       83.67      -38.67    103.34 o
 -14  12  -5      540.57      308.01    118.27 o
 -13  12  -5      217.69       32.93    125.07 o
 -12  12  -5      697.79      556.88    182.16 o
 -11  12  -5      143.34       58.87     93.67 o
 -10  12  -5      187.89      276.88    106.58 o
  -9  12  -5      508.82      511.53    112.45 o
  -8  12  -5      814.15      715.45    168.57 o
  -7  12  -5     1228.01     1247.51    111.39 o
  -6  12  -5     1046.74     1304.90    111.41 o
  -5  12  -5      262.15      246.40     70.83 o
  -4  12  -5     2543.61     2598.55    143.10 o
  -3  12  -5      497.25      453.83    152.47 o
  -2  12  -5      276.04      203.91     76.90 o
  -1  12  -5      131.03       45.49     48.33 o
   0  12  -5     2447.07     2384.29    203.18 o
   1  12  -5      509.19      463.89     74.09 o
   2  12  -5      446.77      399.40     61.01 o
   3  12  -5     1028.60      774.92     91.03 o
   4  12  -5     2098.03     2116.93    199.83 o
   5  12  -5      114.05      117.68     60.84 o
   6  12  -5     2147.67     2439.85    138.33 o
   7  12  -5      667.28      544.01     81.09 o
   8  12  -5     2576.57     2457.28    139.13 o
   9  12  -5      202.00      226.35     66.37 o
  10  12  -5      623.84      633.58    182.16 o
  11  12  -5      977.20      981.99    106.09 o
  12  12  -5      376.20      491.27     83.55 o
  13  12  -5      252.16      269.17     87.00 o
  14  12  -5      259.44      122.35     81.57 o
 -13  13  -5       45.45      -43.92     99.47 o
 -12  13  -5      551.40      423.66    137.30 o
 -11  13  -5      285.96      184.39    106.37 o
 -10  13  -5      964.82      965.69    142.27 o
  -9  13  -5       98.65       27.34     69.24 o
  -8  13  -5      112.53       40.19     83.81 o
  -7  13  -5      282.26      215.61     95.03 o
  -6  13  -5      932.23      599.76    111.06 o
  -5  13  -5      138.95      224.77     81.55 o
  -4  13  -5     1107.89     1268.93    141.64 o
  -3  13  -5       58.07      -37.73     69.68 o
  -2  13  -5     1332.89     1400.24    214.79 o
  -1  13  -5        4.90      -43.43     43.43 o
   0  13  -5     1090.40     1080.95     91.55 o
   1  13  -5      658.74      613.02     74.33 o
   2  13  -5      472.45      533.65    137.30 o
   3  13  -5      119.25      157.17     65.83 o
   4  13  -5     1625.66     1492.39    120.71 o
   5  13  -5       30.03       66.88     58.82 o
   6  13  -5     1733.58     1722.79    250.13 o
   7  13  -5      238.31      120.41     88.36 o
   8  13  -5      854.65      976.06    104.61 o
   9  13  -5      563.03      411.43    135.94 o
  10  13  -5      499.35      620.83    191.68 o
  11  13  -5       43.23       81.20     67.39 o
  12  13  -5      671.28      621.40    119.63 o
  13  13  -5      176.39      157.69     87.00 o
  14  13  -5      191.41       97.88     87.00 o
 -11  14  -5       72.52      168.57    141.38 o
 -10  14  -5      289.50      214.21     99.00 o
  -9  14  -5      102.43      108.84    115.55 o
  -8  14  -5      107.32      137.90     92.22 o
  -7  14  -5      468.20      205.30     97.99 o
  -6  14  -5       73.27      220.25     93.27 o
  -5  14  -5      629.92      594.16    113.38 o
  -4  14  -5      715.86      771.40    232.46 o
  -3  14  -5      308.28      286.84     92.28 o
  -2  14  -5      710.10      610.09     80.96 o
  -1  14  -5        9.94      -44.13     50.01 o
   0  14  -5      135.41       65.51     74.77 o
   1  14  -5     1133.11     1025.71    111.51 o
   2  14  -5      682.24      703.20    138.66 o
   3  14  -5       97.10       74.19     68.75 o
   4  14  -5      390.96      332.28     79.02 o
   5  14  -5       16.29      -16.31     58.76 o
   6  14  -5      224.54       93.35    131.86 o
   7  14  -5       95.18       87.79     67.10 o
   8  14  -5      337.94      265.11     78.23 o
   9  14  -5      226.58      252.16     78.94 o
  10  14  -5      385.11      306.20     80.97 o
  11  14  -5      432.07      564.96    138.66 o
  12  14  -5      127.89       79.16     72.35 o
  -7  15  -5      322.61      294.33    108.30 o
  -6  15  -5       89.39      -23.14     82.40 o
  -5  15  -5      578.18      741.01    133.22 o
  -4  15  -5      476.96      336.42    101.68 o
  -3  15  -5      353.61      445.80     79.59 o
  -2  15  -5      386.02      293.66     87.95 o
  -1  15  -5      303.06      124.62    137.30 o
   0  15  -5      194.69      192.95    169.93 o
   1  15  -5      121.77       68.01     72.51 o
   2  15  -5      192.01      168.54     78.94 o
   3  15  -5      279.64      293.37     83.93 o
   4  15  -5      572.84      534.66    114.19 o
   5  15  -5      362.51      277.50    107.39 o
   6  15  -5      192.74      176.99    127.79 o
   7  15  -5      478.53      415.10    103.32 o
   8  15  -5       72.29      173.32     77.81 o
   9  15  -5      477.02      380.36     89.34 o
 -24   0  -4      179.57      459.48    217.51 o
 -23   0  -4     4900.22     5614.41    435.01 o
 -22   0  -4       20.82      -59.81    149.54 o
 -21   0  -4     1174.18      864.59    228.38 o
 -20   0  -4     1127.82     1517.11    252.85 o
 -19   0  -4       54.39      -13.59    146.82 o
 -18   0  -4     1473.05     1774.52    144.33 o
 -17   0  -4      815.08      736.80    104.09 o
 -16   0  -4      197.84      209.76     54.56 o
 -15   0  -4     1684.78     1826.56    105.92 o
 -14   0  -4     2215.75     2239.37    105.30 o
 -13   0  -4     7796.28     7955.33    198.34 o
 -12   0  -4      415.02      416.08     54.13 o
 -11   0  -4     5749.90     5949.38    156.49 o
 -10   0  -4    27621.02    26861.61    477.92 o
  -9   0  -4     3586.60     3683.94    112.05 o
  -8   0  -4    63665.52    63864.43   1015.48 o
  -7   0  -4     2357.37     2512.01     83.90 o
  -6   0  -4     6538.88     5612.04    173.75 o
  -5   0  -4      273.30      297.93     34.21 o
  -4   0  -4      562.50      483.82     37.61 o
  -3   0  -4     1634.73     1612.05     69.21 o
  -2   0  -4     8217.07     8699.84    111.07 o
  -1   0  -4     3885.07     3936.88    110.43 o
   0   0  -4    18555.38    17722.00    298.77 o
   1   0  -4     3612.12     3465.18    100.92 o
   2   0  -4   276350.28   256538.88   4804.97 o
   3   0  -4     3985.77     3942.82     80.36 o
   4   0  -4   235109.94   228487.38   3477.50 o
   5   0  -4      751.17      622.61     73.41 o
   6   0  -4    97417.64    96524.30   2620.96 o
   7   0  -4    15835.07    15358.73    486.67 o
   8   0  -4    11979.38    12188.57    413.26 o
   9   0  -4     2383.09     2175.07    141.38 o
  10   0  -4     1431.67     1397.48    135.94 o
  11   0  -4     3626.83     3640.53    209.35 o
  12   0  -4    19212.02    19238.52    644.37 o
  13   0  -4     3003.84     3132.11    206.63 o
  14   0  -4    25816.97    25853.46    834.68 o
 -24   1  -4      438.61      380.27    148.86 o
 -23   1  -4     3319.89     3474.22    262.38 o
 -22   1  -4       66.21       44.04    115.58 o
 -21   1  -4      871.69      835.09    151.84 o
 -20   1  -4      697.38      353.91    124.79 o
 -19   1  -4      427.81      457.03     86.36 o
 -18   1  -4     2131.75     2276.51    141.57 o
 -17   1  -4     2015.64     2236.70    112.43 o
 -16   1  -4     1969.05     1999.47     79.84 o
 -15   1  -4     5378.55     5607.92    120.05 o
 -14   1  -4      818.46      865.29     52.11 o
 -13   1  -4     2658.10     2690.01     90.58 o
 -12   1  -4      981.35      995.17     51.27 o
 -11   1  -4     2781.61     2925.37     75.09 o
 -10   1  -4    24435.39    23928.08    303.79 o
  -9   1  -4      451.88      431.72     32.05 o
  -8   1  -4    34585.18    34037.49    404.39 o
  -7   1  -4     1260.50     1279.61     44.30 o
  -6   1  -4    11840.21    10851.84    149.07 o
  -5   1  -4      144.36      125.86     19.07 o
  -4   1  -4     8963.45     8450.24    118.30 o
  -3   1  -4     4142.84     4064.51     83.67 o
  -2   1  -4     5992.52     6686.66     95.76 o
  -1   1  -4      689.87      667.89     30.77 o
   0   1  -4     7320.31     6986.12     97.59 o
   1   1  -4      809.61      845.68     40.12 o
   2   1  -4    15210.62    15026.50    193.71 o
   3   1  -4      683.94      751.48     28.49 o
   4   1  -4    17559.28    17457.89    225.03 o
   5   1  -4     1150.72     1095.27     56.39 o
   6   1  -4    53205.20    52002.58    825.11 o
   7   1  -4     2720.14     2737.17    104.66 o
   8   1  -4     9218.11     9762.11    246.06 o
   9   1  -4     1970.46     2065.43    195.76 o
  10   1  -4     1007.44      906.14     80.47 o
  11   1  -4     6544.08     6961.38    211.45 o
  12   1  -4    19210.21    19034.57    952.95 o
  13   1  -4     2260.40     2228.29    129.67 o
  14   1  -4    22596.45    22601.73    750.40 o
 -24   2  -4      252.52      263.73    220.23 o
 -23   2  -4     1948.29     1731.90    299.07 o
 -22   2  -4      169.18      105.61    127.32 o
 -21   2  -4      298.99      291.42     93.47 o
 -20   2  -4       39.38       76.25     82.06 o
 -19   2  -4       12.43      -94.14     94.14 o
 -18   2  -4     1312.69     1698.14    168.27 o
 -17   2  -4     1626.44     1693.43    123.03 o
 -16   2  -4     5985.49     6212.48    271.56 o
 -15   2  -4     5330.84     5427.91    232.71 o
 -14   2  -4     1536.91     1657.52     76.05 o
 -13   2  -4     1499.72     1512.43     61.54 o
 -12   2  -4     1569.50     1604.81     75.99 o
 -11   2  -4      113.89      148.00     26.52 o
 -10   2  -4     2804.90     2958.08    115.71 o
  -9   2  -4     1335.70     1489.14     61.89 o
  -8   2  -4     5511.36     5518.34     96.12 o
  -7   2  -4     6761.55     7214.04    125.10 o
  -6   2  -4    22777.30    22702.64    275.90 o
  -5   2  -4     1405.43     1638.66     44.81 o
  -4   2  -4     9246.16     8991.17    124.13 o
  -3   2  -4      590.07      606.35     30.08 o
  -2   2  -4     4696.47     5031.23     94.07 o
  -1   2  -4     7557.41     7615.91    114.22 o
   0   2  -4     2665.88     2528.96     60.39 o
   1   2  -4      429.33      434.13     22.27 o
   2   2  -4    16498.14    16150.40    227.28 o
   3   2  -4     1926.29     1800.51     40.10 o
   4   2  -4    10127.53     9885.94    133.52 o
   5   2  -4     1463.98     1472.92     33.76 o
   6   2  -4    30667.89    30598.31    368.37 o
   7   2  -4     2587.62     2839.85     54.66 o
   8   2  -4     1072.01      990.04     49.26 o
   9   2  -4     3597.62     3663.75    135.45 o
  10   2  -4      967.96     1082.87     93.80 o
  11   2  -4     8800.62     8836.03    246.90 o
  12   2  -4     4366.45     4260.57    166.43 o
  13   2  -4     3925.91     3912.41    225.66 o
  14   2  -4    10923.65    11054.81    435.01 o
  15   2  -4     1170.27     1136.48    154.97 o
 -24   3  -4     1008.57      636.21    250.13 o
 -23   3  -4      114.30       21.75    203.91 o
 -22   3  -4      408.28      234.09    109.49 o
 -21   3  -4       62.34       78.38     93.43 o
 -20   3  -4      318.29      375.89    131.86 o
 -19   3  -4       38.11      -10.01     73.06 o
 -18   3  -4     3650.17     3908.56    229.69 o
 -17   3  -4     3729.49     3895.26    222.09 o
 -16   3  -4     3329.54     3353.85    203.15 o
 -15   3  -4     3332.52     3255.31    146.09 o
 -14   3  -4     1847.66     1865.96    115.08 o
 -13   3  -4      662.49      735.93     99.12 o
 -12   3  -4     3621.45     3685.48    100.67 o
 -11   3  -4      316.12      320.86     38.86 o
 -10   3  -4     1350.66     1381.23     60.74 o
  -9   3  -4     5080.75     5132.06    112.02 o
  -8   3  -4      361.63      406.49     32.39 o
  -7   3  -4    15452.05    16051.91    234.38 o
  -6   3  -4     8569.50     8238.36    131.24 o
  -5   3  -4    14558.88    15113.46    209.29 o
  -4   3  -4    33943.07    35663.88    440.20 o
  -3   3  -4      904.15      874.71     42.22 o
  -2   3  -4      433.96      417.49     30.11 o
  -1   3  -4    28742.55    28996.49    411.50 o
   0   3  -4     1023.98     1012.42     52.03 o
   1   3  -4      221.51      177.78     21.31 o
   2   3  -4     2826.60     2648.22     54.45 o
   3   3  -4     1386.44     1335.09     52.46 o
   4   3  -4     2972.05     2836.21     56.81 o
   5   3  -4     8319.09     8169.73    124.56 o
   6   3  -4     4123.99     3986.87     75.15 o
   7   3  -4     2280.15     2586.73     57.48 o
   8   3  -4      710.42      838.95     56.12 o
   9   3  -4     4732.99     4913.93    125.19 o
  10   3  -4     3585.53     3501.45    115.89 o
  11   3  -4    15073.63    14350.26    380.71 o
  12   3  -4     2336.57     2265.96     56.01 o
  13   3  -4    11204.95    11794.33    435.01 o
  14   3  -4      817.97      696.02    114.19 o
  15   3  -4     1883.56     1813.47    184.88 o
 -23   4  -4       13.04        8.54    115.14 o
 -22   4  -4      288.36      287.33    153.61 o
 -21   4  -4       68.62       98.11    108.36 o
 -20   4  -4       44.44       49.60     95.03 o
 -19   4  -4     1597.93     1697.65    171.13 o
 -18   4  -4     3185.96     3749.28    358.89 o
 -17   4  -4     3553.69     3172.89    334.42 o
 -16   4  -4     2109.76     2093.33    163.90 o
 -15   4  -4     3931.51     3768.24    201.69 o
 -14   4  -4     3194.41     3296.74    141.44 o
 -13   4  -4      145.09      189.08     56.10 o
 -12   4  -4     7227.23     7345.08    207.28 o
 -11   4  -4      119.53      117.62     70.02 o
 -10   4  -4     1623.72     1636.33     94.97 o
  -9   4  -4     6457.48     6120.53    147.95 o
  -8   4  -4      875.01      919.06     43.15 o
  -7   4  -4     5034.53     4663.22     89.22 o
  -6   4  -4     5086.75     5359.40    118.60 o
  -5   4  -4    18692.44    18581.55    352.80 o
  -4   4  -4    23562.84    24909.42    368.56 o
  -3   4  -4     2745.29     2861.54     71.90 o
  -2   4  -4     4374.87     4305.65    100.31 o
  -1   4  -4     2186.99     2305.63     67.85 o
   0   4  -4      266.55      207.91     26.13 o
   1   4  -4     5533.25     5251.32     87.49 o
   2   4  -4      382.17      414.90     26.03 o
   3   4  -4    11779.76    11033.75    154.39 o
   4   4  -4     2308.29     2314.93     53.16 o
   5   4  -4    16500.29    16211.66    214.94 o
   6   4  -4      795.06      777.32     39.18 o
   7   4  -4     1820.56     1754.08     49.11 o
   8   4  -4     3779.13     3777.32     75.35 o
   9   4  -4      529.07      360.05     69.33 o
  10   4  -4     5665.95     5355.40    142.96 o
  11   4  -4     4534.81     4671.96    171.29 o
  12   4  -4     3955.14     3953.10     95.08 o
  13   4  -4     6279.26     6216.00    159.91 o
  14   4  -4      755.60      938.00    130.50 o
  15   4  -4     2131.05     1753.65    176.72 o
 -23   5  -4      523.67      524.74    174.01 o
 -22   5  -4      340.25      296.09    122.21 o
 -21   5  -4      800.28      931.81    150.66 o
 -20   5  -4      236.34      282.06    114.61 o
 -19   5  -4     4006.59     2988.01    345.29 o
 -18   5  -4     1122.83     1533.43    258.29 o
 -17   5  -4     1266.26     1052.19    225.66 o
 -16   5  -4     1625.38     1476.33    241.98 o
 -15   5  -4     1093.44     1046.75    206.63 o
 -14   5  -4     2294.60     2368.11    271.88 o
 -13   5  -4      541.84      519.63    140.02 o
 -12   5  -4     5851.51     6058.06    173.88 o
 -11   5  -4      127.87      101.55     46.19 o
 -10   5  -4     1037.90     1156.75     75.84 o
  -9   5  -4     8772.97     8769.02    405.19 o
  -8   5  -4      487.77      524.19     47.66 o
  -7   5  -4    16414.65    16057.03    305.31 o
  -6   5  -4     2866.13     2748.50     78.09 o
  -5   5  -4     6892.09     6502.41    128.11 o
  -4   5  -4     4917.63     4834.05    114.64 o
  -3   5  -4    10158.67     9933.99    190.86 o
  -2   5  -4     6738.81     6565.95    256.99 o
  -1   5  -4      747.91      761.01     42.98 o
   0   5  -4       31.75       -4.86     18.77 o
   1   5  -4    12641.61    12327.78    172.56 o
   2   5  -4      323.60      336.57     26.75 o
   3   5  -4    25570.03    24798.39    313.29 o
   4   5  -4      607.67      587.66     32.42 o
   5   5  -4    17342.22    16679.54    223.47 o
   6   5  -4     3064.94     3098.03     66.79 o
   7   5  -4      956.52      839.30     63.34 o
   8   5  -4     6822.79     6768.24    124.41 o
   9   5  -4      739.62      911.01     51.80 o
  10   5  -4     3417.86     3535.57    112.31 o
  11   5  -4     1009.44      922.70     66.61 o
  12   5  -4     1502.59     1332.56     82.92 o
  13   5  -4     6694.43     6688.86    177.33 o
  14   5  -4      873.90      841.91    110.11 o
  15   5  -4     2487.75     2667.18    193.04 o
 -22   6  -4      313.42      331.74    134.74 o
 -21   6  -4     1525.52     1468.56    213.43 o
 -20   6  -4      358.31      212.92    125.07 o
 -19   6  -4     1773.83     2262.08    309.95 o
 -18   6  -4      399.97      464.92    198.48 o
 -17   6  -4     1174.11     1109.29    244.70 o
 -16   6  -4     1122.05      774.87    217.51 o
 -15   6  -4      865.16      826.53    193.04 o
 -14   6  -4     2458.21     2506.77    277.32 o
 -13   6  -4      315.34      269.17    149.54 o
 -12   6  -4     3783.08     2958.10    288.20 o
 -11   6  -4      426.69      535.61    152.26 o
 -10   6  -4      151.78      165.74     73.41 o
  -9   6  -4     6312.13     6669.35    241.66 o
  -8   6  -4      158.17      155.09     44.24 o
  -7   6  -4    12007.85    11530.36    246.02 o
  -6   6  -4     1322.95     1131.04    149.54 o
  -5   6  -4     7292.52     6974.11    223.82 o
  -4   6  -4      406.06      402.98     84.28 o
  -3   6  -4    21162.54    21451.45    480.58 o
  -2   6  -4     4742.76     4514.91    140.73 o
  -1   6  -4     1919.83     1896.19     67.02 o
   0   6  -4     1089.71      998.12     47.78 o
   1   6  -4    26457.53    26992.05    419.51 o
   2   6  -4     1095.40      999.75     48.76 o
   3   6  -4    36340.32    36037.47    500.05 o
   4   6  -4     1431.08     1538.47     56.17 o
   5   6  -4    28396.48    28152.98    426.18 o
   6   6  -4     1868.58     1934.90     60.29 o
   7   6  -4     2917.28     2787.55     84.19 o
   8   6  -4     4724.93     4840.83    100.05 o
   9   6  -4     1103.74     1092.93     49.65 o
  10   6  -4     1984.45     1872.97    146.68 o
  11   6  -4      443.78      475.14     51.60 o
  12   6  -4     1748.34     1845.94     88.78 o
  13   6  -4     5450.68     5308.06    160.00 o
  14   6  -4      811.13      765.56     88.36 o
  15   6  -4     3655.82     3744.57    131.65 o
 -22   7  -4      360.91      358.89    168.57 o
 -21   7  -4      190.97      -47.34    107.13 o
 -20   7  -4      234.47      111.33    107.63 o
 -19   7  -4     1074.51     1272.42    263.73 o
 -18   7  -4     2230.69     2490.46    328.98 o
 -17   7  -4     1922.44     2044.57    288.20 o
 -16   7  -4     2228.32     2256.64    296.35 o
 -15   7  -4     1846.16     2251.20    285.48 o
 -14   7  -4     3853.92     3847.16    342.57 o
 -13   7  -4      899.47      902.66    193.04 o
 -12   7  -4      947.23     1171.82    195.76 o
 -11   7  -4     2249.93     2395.30    261.01 o
 -10   7  -4      192.15      252.85    138.66 o
  -9   7  -4     4448.97     3760.16    271.88 o
  -8   7  -4      925.85      829.25    152.26 o
  -7   7  -4     9499.66     9257.65    410.55 o
  -6   7  -4      827.67      946.16    149.54 o
  -5   7  -4    22206.08    21192.03    735.45 o
  -4   7  -4     2612.21     2605.08    146.82 o
  -3   7  -4     6851.14     6866.51    213.37 o
  -2   7  -4     2514.46     2597.64    135.94 o
  -1   7  -4     1569.81     1436.98     91.30 o
   0   7  -4     1538.19     1365.11    123.74 o
   1   7  -4     7536.34     7446.97    180.52 o
   2   7  -4     2930.24     3032.49     96.15 o
   3   7  -4     9503.48     9224.35    162.75 o
   4   7  -4      351.68      294.92     31.66 o
   5   7  -4     4523.57     4466.49     97.80 o
   6   7  -4      824.77      846.76     45.85 o
   7   7  -4     2285.65     2154.12     66.17 o
   8   7  -4     1591.23     1637.14     58.74 o
   9   7  -4      730.10      859.34     70.64 o
  10   7  -4      832.37      804.44     57.66 o
  11   7  -4      765.26      838.28     68.49 o
  12   7  -4     5113.80     4836.67    150.57 o
  13   7  -4     5136.89     5488.19    165.64 o
  14   7  -4      756.93      827.76     71.78 o
  15   7  -4     2410.19     2523.08    144.10 o
 -21   8  -4      146.85       35.34    141.38 o
 -20   8  -4      210.88      340.36    128.74 o
 -19   8  -4      465.65      698.74    233.82 o
 -18   8  -4     1839.24     2240.33    320.82 o
 -17   8  -4     2643.02     2868.38    334.42 o
 -16   8  -4     1152.29      777.59    225.66 o
 -15   8  -4     3803.48     3175.61    331.70 o
 -14   8  -4     2201.31     2659.03    301.79 o
 -13   8  -4     1373.88     1451.86    233.82 o
 -12   8  -4      314.49      342.57    154.97 o
 -11   8  -4       99.40      174.01    135.94 o
 -10   8  -4     3026.26     2403.46    252.85 o
  -9   8  -4     2423.35     2498.61    252.85 o
  -8   8  -4     1286.36     1351.26    195.76 o
  -7   8  -4     2898.17     3287.08    239.26 o
  -6   8  -4     1368.02     1046.75    163.13 o
  -5   8  -4     3288.28     3625.06    163.38 o
  -4   8  -4     1244.33     1390.69    111.51 o
  -3   8  -4     1168.73     1184.79    114.19 o
  -2   8  -4     1006.28      992.12     99.27 o
  -1   8  -4     2249.88     2554.56    105.82 o
   0   8  -4     2949.59     2891.80    106.88 o
   1   8  -4     3908.13     4039.64    110.44 o
   2   8  -4     2867.14     2858.24     83.86 o
   3   8  -4     9933.70     9692.58    174.97 o
   4   8  -4      780.50      737.00     46.72 o
   5   8  -4     6766.91     7069.89    138.05 o
   6   8  -4      291.47      333.61     34.72 o
   7   8  -4     1407.72     1450.16     64.36 o
   8   8  -4      891.62      996.03     63.68 o
   9   8  -4     2463.51     2274.41     88.75 o
  10   8  -4     1826.97     1952.87     83.95 o
  11   8  -4     4610.35     4350.89    156.87 o
  12   8  -4      563.21      603.58     87.00 o
  13   8  -4     2595.83     2629.12    149.54 o
  14   8  -4     4357.73     3961.35    193.04 o
  15   8  -4     2420.17     2455.11    149.54 o
 -20   9  -4      281.39      266.45    160.41 o
 -19   9  -4      341.43      343.08    149.54 o
 -18   9  -4     1119.59     1419.23    282.76 o
 -17   9  -4     2137.11     2237.61    304.51 o
 -16   9  -4     2728.85     2552.99    315.39 o
 -15   9  -4     2624.96     2852.06    323.54 o
 -14   9  -4     1497.18     1095.69    220.23 o
 -13   9  -4     1508.51     1650.34    241.98 o
 -12   9  -4      638.07      486.67    176.72 o
 -11   9  -4      510.14      454.05    152.26 o
 -10   9  -4      493.98      532.89    152.26 o
  -9   9  -4      178.98       65.25    116.91 o
  -8   9  -4      766.81      502.99    141.38 o
  -7   9  -4     2779.07     2971.69    255.57 o
  -6   9  -4    15413.70    15053.01    396.97 o
  -5   9  -4     8714.80     8109.16    265.31 o
  -4   9  -4     4953.62     5263.97    227.02 o
  -3   9  -4    10392.48    10244.54    291.59 o
  -2   9  -4     4379.61     4347.26    180.04 o
  -1   9  -4     5226.14     4976.07    150.53 o
   0   9  -4     5474.79     5586.19    155.68 o
   1   9  -4     3939.98     3761.10    114.20 o
   2   9  -4     4755.27     4633.78    112.57 o
   3   9  -4     2236.89     2259.91     77.93 o
   4   9  -4     2074.06     2087.33     74.40 o
   5   9  -4     3860.18     3971.10    100.25 o
   6   9  -4     1586.90     1585.90     71.03 o
   7   9  -4     1093.57     1019.80     85.96 o
   8   9  -4      935.29      797.30     89.72 o
   9   9  -4     2524.08     2486.74    125.55 o
  10   9  -4     7626.21     7758.48    229.77 o
  11   9  -4     3255.60     3279.74    205.27 o
  12   9  -4     2343.20     2441.52    152.26 o
  13   9  -4     1283.87     1179.98    119.63 o
  14   9  -4     7913.74     8485.50    312.67 o
  15   9  -4      474.59      473.08     89.72 o
  16   9  -4     1090.40     1106.57    119.63 o
 -19  10  -4      333.06      122.35    157.69 o
 -18  10  -4      793.83      837.49    154.70 o
 -17  10  -4     1094.93      921.69    250.13 o
 -16  10  -4     1262.75     1541.58    266.45 o
 -15  10  -4     1572.30     1544.30    266.45 o
 -14  10  -4      918.92      886.34    209.35 o
 -13  10  -4     1974.83     1631.30    250.13 o
 -12  10  -4      106.33      258.29    146.82 o
 -11  10  -4       68.72      133.22    138.66 o
 -10  10  -4      253.66      106.03    135.94 o
  -9  10  -4      252.25      133.22    133.22 o
  -8  10  -4     3964.73     3989.62    195.84 o
  -7  10  -4     1865.30     1766.03    217.51 o
  -6  10  -4     1358.72     1425.69    130.73 o
  -5  10  -4     1810.87     1888.95    201.19 o
  -4  10  -4      639.33      584.13     74.22 o
  -3  10  -4     2383.86     2277.31    122.45 o
  -2  10  -4      559.64      483.74     67.80 o
  -1  10  -4     1007.83     1032.19     81.65 o
   0  10  -4     1952.38     1929.01    113.11 o
   1  10  -4      842.72      877.16     58.67 o
   2  10  -4     5245.62     5236.22    133.82 o
   3  10  -4     1258.50     1193.32     64.15 o
   4  10  -4     4028.34     4214.30    262.13 o
   5  10  -4     1763.93     1753.24    118.46 o
   6  10  -4     1519.66     1405.52    103.34 o
   7  10  -4      997.23      951.78    165.85 o
   8  10  -4     1734.57     1617.02    111.15 o
   9  10  -4     2726.91     2769.75    138.73 o
  10  10  -4      176.66      184.80     57.22 o
  11  10  -4     4380.99     4390.69    248.77 o
  12  10  -4     1657.19     1679.86    117.64 o
  13  10  -4     1782.80     1846.09    152.26 o
  14  10  -4     1550.09     1761.81    149.54 o
  15  10  -4      612.98      350.73     81.57 o
  16  10  -4     2625.91     2854.78    182.16 o
 -17  11  -4      961.52      728.36    154.16 o
 -16  11  -4      666.79      659.17    143.84 o
 -15  11  -4     1582.95     1510.76    315.39 o
 -14  11  -4      794.38      628.05    214.79 o
 -13  11  -4      966.25     1019.57    222.94 o
 -12  11  -4      191.72       54.38    152.26 o
 -11  11  -4       37.06      -70.13     75.95 o
 -10  11  -4     1252.77     1283.08    146.99 o
  -9  11  -4      414.29      296.47     92.52 o
  -8  11  -4     2408.87     2293.57    172.90 o
  -7  11  -4      926.79      766.10    111.31 o
  -6  11  -4     1667.10     1721.93    118.59 o
  -5  11  -4      848.72     1029.55     94.27 o
  -4  11  -4     1198.19     1138.66     97.59 o
  -3  11  -4      389.81      345.12     66.22 o
  -2  11  -4      139.68       99.12     61.17 o
  -1  11  -4      731.26      736.57     76.43 o
   0  11  -4     1500.36     1618.01    130.42 o
   1  11  -4      767.81      830.94     71.54 o
   2  11  -4     3053.48     3140.68    117.61 o
   3  11  -4      727.31      774.38     68.19 o
   4  11  -4     2137.58     2177.14    123.50 o
   5  11  -4      465.34      413.50     68.54 o
   6  11  -4     2838.77     2555.21    134.59 o
   7  11  -4      279.10      222.04     60.49 o
   8  11  -4       97.53       48.72    103.32 o
   9  11  -4      131.43       98.92     56.31 o
  10  11  -4      861.52      827.60     91.39 o
  11  11  -4      826.31      855.30     93.86 o
  12  11  -4     3919.76     4076.75    172.99 o
  13  11  -4     1201.47      897.22    119.63 o
  14  11  -4     1270.55     1239.79    141.38 o
  15  11  -4      187.58      277.32     87.00 o
  16  11  -4     1746.25     1734.62    163.13 o
 -16  12  -4      871.07      789.77    203.91 o
 -15  12  -4      712.93      730.55    262.37 o
 -14  12  -4     1189.89     1143.09    157.90 o
 -13  12  -4      748.89      424.20    120.85 o
 -12  12  -4      253.02      279.53    190.32 o
 -11  12  -4      140.22       62.53     94.14 o
 -10  12  -4     1983.12     1721.57    163.38 o
  -9  12  -4     1267.23     1304.48    150.90 o
  -8  12  -4      842.35      943.97    102.01 o
  -7  12  -4     1092.97     1110.66    106.28 o
  -6  12  -4     1638.16     1773.25    126.35 o
  -5  12  -4      305.68      339.84     74.13 o
  -4  12  -4      254.82      386.80     70.60 o
  -3  12  -4      158.42      -18.10     64.21 o
  -2  12  -4      950.66      854.08    126.43 o
  -1  12  -4      199.83      152.66     70.15 o
   0  12  -4     2447.01     2338.22    167.90 o
   1  12  -4      726.27      752.42    136.33 o
   2  12  -4     2825.47     2791.09    147.12 o
   3  12  -4      932.68     1015.73     99.56 o
   4  12  -4     3451.12     3552.41    157.89 o
   5  12  -4     1363.33     1190.85    141.38 o
   6  12  -4     1551.15     1572.20    119.19 o
   7  12  -4      340.71      291.71     65.76 o
   8  12  -4      831.25      901.98    169.93 o
   9  12  -4      212.45      169.53     62.37 o
  10  12  -4     1387.51     1247.74    114.87 o
  11  12  -4     2039.90     1896.40    212.07 o
  12  12  -4     1566.40     1477.99    125.24 o
  13  12  -4     1426.26     1506.24    152.26 o
  14  12  -4      668.13      641.65    114.19 o
  15  12  -4      492.06      570.96    111.47 o
 -14  13  -4      475.80      594.24    136.24 o
 -13  13  -4      667.68      468.42    131.30 o
 -12  13  -4      538.74      394.43    118.78 o
 -11  13  -4       75.44      -38.65     87.44 o
 -10  13  -4      248.38      257.00     97.07 o
  -9  13  -4     1656.93     1766.10    135.44 o
  -8  13  -4     1673.61     1659.33    163.69 o
  -7  13  -4      736.26      814.77    282.76 o
  -6  13  -4      892.42      837.33    150.90 o
  -5  13  -4      493.01      691.89    137.30 o
  -4  13  -4      850.93      931.53    125.65 o
  -3  13  -4      163.01      -65.03     65.03 o
  -2  13  -4      953.82      938.41    121.16 o
  -1  13  -4      678.46      667.31     75.46 o
   0  13  -4     1685.77     1561.23    179.93 o
   1  13  -4     2653.36     2436.66    144.51 o
   2  13  -4     3794.60     3681.88    188.96 o
   3  13  -4     1865.30     1915.41    134.60 o
   4  13  -4     3511.26     3741.07    251.49 o
   5  13  -4     1020.29      965.57    102.92 o
   6  13  -4     1298.65     1321.08    218.87 o
   7  13  -4      223.33      173.11     67.10 o
   8  13  -4      841.04      788.80    183.52 o
   9  13  -4     1159.25     1273.63    118.09 o
  10  13  -4     1204.81     1137.97    218.87 o
  11  13  -4     1304.48     1224.18    117.64 o
  12  13  -4      760.83      872.73    107.44 o
  13  13  -4     2060.91     1805.31    171.29 o
  14  13  -4      637.09      728.65    122.35 o
  15  13  -4     1770.13     1590.52    168.57 o
 -11  14  -4      284.01      289.56    107.66 o
 -10  14  -4      101.66      166.89     97.82 o
  -9  14  -4      682.23      652.63    128.42 o
  -8  14  -4      726.57      853.97    133.36 o
  -7  14  -4      779.36      785.66    125.65 o
  -6  14  -4      623.65      630.23    121.52 o
  -5  14  -4      718.59      564.00    113.38 o
  -4  14  -4      525.19      560.12    112.36 o
  -3  14  -4      851.89      768.56    121.80 o
  -2  14  -4     1652.85     1608.17    207.99 o
  -1  14  -4      668.04      742.77     83.37 o
   0  14  -4     1770.97     1491.20    137.30 o
   1  14  -4     1354.62     1342.18    122.57 o
   2  14  -4     2416.43     2226.22    186.24 o
   3  14  -4     2485.15     2470.13    235.18 o
   4  14  -4     1634.51     1771.84    137.08 o
   5  14  -4      715.23      666.66     98.39 o
   6  14  -4     1005.10     1082.54    160.41 o
   7  14  -4      409.94      398.99    146.82 o
   8  14  -4     1128.46     1149.15    116.49 o
   9  14  -4     1336.53     1204.97    311.31 o
  10  14  -4     1393.86     1799.60    214.79 o
  11  14  -4     1340.34     1286.92    125.10 o
  12  14  -4      787.53      687.15    131.86 o
  13  14  -4     1380.57     1389.33    160.41 o
  -8  15  -4      397.15      346.18    114.09 o
  -7  15  -4      304.48      299.39    105.53 o
  -6  15  -4     1642.61     1565.34    167.23 o
  -5  15  -4     1557.75     1348.87    157.14 o
  -4  15  -4     1715.84     1920.04    174.44 o
  -3  15  -4     1583.25     1709.86    167.09 o
  -2  15  -4     2589.75     2664.67    175.52 o
  -1  15  -4     1844.63     1823.52    145.80 o
   0  15  -4     1135.79     1054.06    119.40 o
   1  15  -4      298.17      288.14     83.55 o
   2  15  -4      654.44      483.78    101.96 o
   3  15  -4     2110.88     2013.33    151.51 o
   4  15  -4      589.36      515.97     96.75 o
   5  15  -4      858.51      779.93    123.71 o
   6  15  -4     1324.06     1455.64    145.46 o
   7  15  -4      611.64      551.98    197.12 o
   8  15  -4      157.22      160.34     73.43 o
   9  15  -4     1572.68     1719.53    147.37 o
  10  15  -4      788.85      685.15    198.48 o
  -1  16  -4       73.70     -119.63    119.63 o
   0  16  -4      575.93      467.64    171.29 o
   1  16  -4      464.74      364.32    165.85 o
   2  16  -4      259.26      125.07    144.10 o
   3  16  -4      607.42      486.67    182.16 o
 -25   1  -3      444.12      337.44    210.71 o
 -24   1  -3      154.01     -115.58    125.91 o
 -23   1  -3      236.77      279.73    142.23 o
 -22   1  -3       39.53     -104.76    104.76 o
 -21   1  -3      988.50     1036.61    160.94 o
 -20   1  -3       10.18      -12.00    104.66 o
 -19   1  -3      401.94      179.75    111.46 o
 -18   1  -3      493.35      403.39    115.30 o
 -17   1  -3       90.47       97.40    111.47 o
 -16   1  -3     1017.33     1116.27     65.97 o
 -15   1  -3     1844.84     1841.37    105.56 o
 -14   1  -3     3858.04     3802.92    101.50 o
 -13   1  -3        3.61       28.78     27.82 o
 -12   1  -3      321.11      343.57     37.65 o
 -11   1  -3     1451.56     1489.76     60.52 o
 -10   1  -3     7557.51     7596.43    136.84 o
  -9   1  -3     3595.71     3693.24     83.90 o
  -8   1  -3      927.62      855.51     43.33 o
  -7   1  -3     8728.12     8756.76    140.99 o
  -6   1  -3     4767.21     4605.73     79.57 o
  -5   1  -3     1684.77     1632.43     49.21 o
  -4   1  -3       64.13       90.85     16.00 o
  -3   1  -3     1180.46     1153.43     25.72 o
  -2   1  -3     1520.12     1518.94     59.09 o
  -1   1  -3      897.17      974.89     32.42 o
   0   1  -3     8095.98     8388.86     95.44 o
   1   1  -3     1075.14     1079.15     31.41 o
   2   1  -3    24724.97    24543.71    304.92 o
   3   1  -3      759.47      755.44     26.91 o
   4   1  -3    12696.46    12886.39    170.55 o
   5   1  -3      705.11      700.27     33.68 o
   6   1  -3     9257.86     9710.39    229.69 o
   7   1  -3      255.60      233.33     40.24 o
   8   1  -3     8717.29     9153.92    231.61 o
   9   1  -3      358.51      377.70     62.53 o
  10   1  -3     6845.30     8099.54    220.99 o
  11   1  -3     1197.67     1274.23     96.96 o
  12   1  -3     1407.50     1457.30    149.54 o
 -24   2  -3      203.14       32.63    201.19 o
 -23   2  -3     1042.85     1106.57    258.29 o
 -22   2  -3      514.87      775.84    152.76 o
 -21   2  -3     2645.07     2691.05    167.18 o
 -20   2  -3       96.91      105.99    108.44 o
 -19   2  -3     3005.90     2750.25    440.45 o
 -18   2  -3      194.21      144.55    103.76 o
 -17   2  -3     4070.45     3813.41    221.80 o
 -16   2  -3     2589.73     2596.95    133.91 o
 -15   2  -3     1211.75     1195.49    133.48 o
 -14   2  -3     3979.86     3963.41    115.53 o
 -13   2  -3       82.68      111.88     35.20 o
 -12   2  -3     1140.07     1142.28     55.60 o
 -11   2  -3     3232.89     3227.77     82.20 o
 -10   2  -3     3130.73     3168.35     78.82 o
  -9   2  -3      755.31      663.55     38.57 o
  -8   2  -3    10775.44    10881.94    167.32 o
  -7   2  -3    21983.68    23168.06    308.68 o
  -6   2  -3      352.95      501.87     31.11 o
  -5   2  -3     3204.72     3088.35     64.01 o
  -4   2  -3     6159.46     6238.24    114.04 o
  -3   2  -3     2516.68     2429.73     51.72 o
  -2   2  -3     9632.92    10199.53    138.66 o
  -1   2  -3     7240.63     7542.36    107.60 o
   0   2  -3     5302.90     5448.77     80.99 o
   1   2  -3     3576.11     3760.09     64.70 o
   2   2  -3     3186.57     3304.71     66.71 o
   3   2  -3     5661.15     5632.03     91.71 o
   4   2  -3      839.21      785.85     30.36 o
   5   2  -3     7344.21     7023.90    101.43 o
   6   2  -3     1171.80     1047.97     45.96 o
   7   2  -3      635.00      695.40     36.38 o
   8   2  -3     5549.08     5623.43    114.29 o
   9   2  -3     2380.83     2488.79     54.26 o
  10   2  -3       84.36       89.79     15.36 o
  11   2  -3     3412.21     3657.55     76.95 o
  12   2  -3       85.15       82.01     14.97 o
  13   2  -3      740.37      777.59    119.63 o
 -24   3  -3      235.05       84.28    201.19 o
 -23   3  -3      902.74     1220.76    288.20 o
 -22   3  -3      558.73      725.93    233.82 o
 -21   3  -3     3389.04     3428.46    369.76 o
 -20   3  -3       14.62      -55.49    129.14 o
 -19   3  -3     3902.80     4094.04    239.48 o
 -18   3  -3     4981.37     5020.80    249.66 o
 -17   3  -3      755.95      539.74    117.94 o
 -16   3  -3     1400.93     1336.30    103.57 o
 -15   3  -3      775.95      951.54     89.98 o
 -14   3  -3     1050.81     1032.90     90.26 o
 -13   3  -3      643.84      688.26     76.25 o
 -12   3  -3      456.14      445.91     52.59 o
 -11   3  -3     3554.08     3877.89    116.71 o
 -10   3  -3     1210.01     1114.69     69.07 o
  -9   3  -3     4557.42     4816.14    104.60 o
  -8   3  -3     5875.78     5837.21    116.43 o
  -7   3  -3    26442.85    27528.55    398.90 o
  -6   3  -3    21210.61    22032.20    382.24 o
  -5   3  -3    21053.81    22158.03    336.71 o
  -4   3  -3     4046.12     4111.04    101.64 o
  -3   3  -3     1885.29     1856.44     54.01 o
  -2   3  -3     1136.77     1177.55    100.54 o
  -1   3  -3    24296.56    25524.88    412.50 o
   0   3  -3      454.88      504.85     31.57 o
   1   3  -3    15407.91    16134.00    235.27 o
   2   3  -3      893.40      942.64     37.71 o
   3   3  -3     3356.74     3124.46     57.87 o
   4   3  -3     2303.07     2305.95     59.31 o
   5   3  -3     1673.26     1680.43     41.73 o
   6   3  -3      948.84      957.97     33.49 o
   7   3  -3      381.22      361.50     26.49 o
   8   3  -3     5419.18     5397.27    114.66 o
   9   3  -3     5808.85     5877.75    142.96 o
  10   3  -3      834.98      763.25     51.09 o
  11   3  -3     6623.36     6673.83    131.21 o
  12   3  -3      888.19      978.45     43.66 o
  13   3  -3     3135.79     3153.15    106.55 o
 -23   4  -3      257.41      313.25    125.10 o
 -22   4  -3       41.53      -35.34    190.32 o
 -21   4  -3     3667.09     3482.84    377.92 o
 -20   4  -3      573.50      829.25    225.66 o
 -19   4  -3     1405.28     1305.04    247.41 o
 -18   4  -3     3418.71     3694.91    353.45 o
 -17   4  -3      406.05      288.67    102.56 o
 -16   4  -3      472.77      414.40     75.10 o
 -15   4  -3      535.79      657.01     79.57 o
 -14   4  -3      294.29      351.63     66.77 o
 -13   4  -3      510.72      521.94     67.75 o
 -12   4  -3      986.59     1047.66     90.57 o
 -11   4  -3     3202.04     3416.87    126.48 o
 -10   4  -3     1763.23     1764.71     81.23 o
  -9   4  -3     1151.53     1075.43     51.84 o
  -8   4  -3    10057.36    10581.40    336.71 o
  -7   4  -3     5172.84     5238.65    152.01 o
  -6   4  -3    19858.90    20273.38    363.46 o
  -5   4  -3    14760.38    16225.56    292.76 o
  -4   4  -3      151.10       98.98     23.02 o
  -3   4  -3    15645.34    15741.16    272.54 o
  -2   4  -3     3157.91     3174.78     77.76 o
  -1   4  -3     1324.30     1343.86     55.93 o
   0   4  -3      316.50      315.60     28.69 o
   1   4  -3     2466.76     2377.97     51.33 o
   2   4  -3     3570.44     3546.48     66.13 o
   3   4  -3     1969.40     1954.25     46.27 o
   4   4  -3     1927.48     1802.79     48.69 o
   5   4  -3     1911.91     1903.04     46.82 o
   6   4  -3      603.86      503.10     34.93 o
   7   4  -3     1413.81     1535.08     47.73 o
   8   4  -3    11823.26    11937.28    217.22 o
   9   4  -3     4043.98     3866.20    111.68 o
  10   4  -3     2236.45     2308.13    108.75 o
  11   4  -3     1103.71     1003.91     64.37 o
  12   4  -3     1942.40     2100.36     68.44 o
  13   4  -3     3371.91     3487.68     90.99 o
  14   4  -3     1018.39      956.25    130.50 o
 -23   5  -3      172.46       24.47    222.94 o
 -22   5  -3       47.76       -8.16    179.44 o
 -21   5  -3     2143.35     2351.80    328.98 o
 -20   5  -3      719.38      802.06    231.10 o
 -19   5  -3      227.78      312.67    179.44 o
 -18   5  -3      877.53      812.93    212.07 o
 -17   5  -3      320.10       84.28    152.26 o
 -16   5  -3      813.03      976.06    206.63 o
 -15   5  -3     1112.25     1299.61    220.23 o
 -14   5  -3      962.04      994.82    106.44 o
 -13   5  -3     1106.78     1161.52     91.23 o
 -12   5  -3     2137.39     1974.05    171.06 o
 -11   5  -3     2059.41     2118.32    155.00 o
 -10   5  -3      342.87      360.30     85.56 o
  -9   5  -3     1978.85     1995.08    146.88 o
  -8   5  -3     1505.83     1336.30     90.04 o
  -7   5  -3     2321.87     2224.42     78.92 o
  -6   5  -3     3228.17     3157.25     73.65 o
  -5   5  -3      321.55      293.95     43.50 o
  -4   5  -3     1892.03     1729.18    152.26 o
  -3   5  -3     4625.08     4456.18    217.51 o
  -2   5  -3     6633.24     7019.04    136.79 o
  -1   5  -3     1760.57     1822.63     58.22 o
   0   5  -3      300.48      294.50     35.56 o
   1   5  -3     3582.50     3670.62     97.21 o
   2   5  -3     1760.31     1693.18     52.44 o
   3   5  -3     9118.34     9921.74    159.33 o
   4   5  -3     2142.10     2188.45     67.89 o
   5   5  -3     2245.58     2401.04     60.47 o
   6   5  -3     1732.63     1790.53     52.09 o
   7   5  -3       33.48       35.68     18.03 o
   8   5  -3     4824.39     4953.65    145.98 o
   9   5  -3      449.34      415.43     44.42 o
  10   5  -3      865.22      882.33     61.40 o
  11   5  -3      900.96     1042.09     67.94 o
  12   5  -3      526.95      539.43     53.31 o
  13   5  -3     6761.67     6639.93    146.87 o
  14   5  -3     2007.57     2060.17     96.75 o
  15   5  -3      759.08      671.55     76.13 o
 -22   6  -3      129.74       95.16    193.04 o
 -21   6  -3       51.47      165.85    193.04 o
 -20   6  -3      182.67      252.85    195.76 o
 -19   6  -3       17.52      -29.91    165.85 o
 -18   6  -3      400.74      413.26    182.16 o
 -17   6  -3      711.43      573.68    195.76 o
 -16   6  -3     1052.06      986.94    214.79 o
 -15   6  -3      386.30      614.46    187.60 o
 -14   6  -3      920.84      853.72    193.04 o
 -13   6  -3      995.71      959.75    201.19 o
 -12   6  -3     2377.47     2090.79    247.41 o
 -11   6  -3     1405.45     1328.42    126.02 o
 -10   6  -3      316.58      222.52     69.89 o
  -9   6  -3     1678.93     1587.70     73.49 o
  -8   6  -3      366.15      367.18     38.93 o
  -7   6  -3      415.90      361.61    116.91 o
  -6   6  -3      343.31      231.10     97.88 o
  -5   6  -3      693.62      638.93    114.19 o
  -4   6  -3     2165.40     1884.16    163.13 o
  -3   6  -3    21470.43    22367.91    698.74 o
  -2   6  -3     4391.88     4122.21    190.32 o
  -1   6  -3    12266.94    12870.50    250.14 o
   0   6  -3     2538.11     2780.55     92.70 o
   1   6  -3     7589.27     7687.44    165.54 o
   2   6  -3      454.51      503.24     43.17 o
   3   6  -3      969.57     1048.93     46.80 o
   4   6  -3      555.68      567.94     35.11 o
   5   6  -3      151.83      218.91     25.29 o
   6   6  -3      391.41      438.79     31.37 o
   7   6  -3      688.99      776.20     40.17 o
   8   6  -3      842.96      839.32     42.15 o
   9   6  -3     1084.40     1029.17     45.02 o
  10   6  -3      245.14      179.02     38.54 o
  11   6  -3     1672.23     1830.69     84.92 o
  12   6  -3     1280.03     1215.15     84.28 o
  13   6  -3     2760.00     2811.09    111.05 o
  14   6  -3      304.72      339.86     62.53 o
  15   6  -3      509.39      483.95     70.69 o
  16   6  -3     3550.38     3542.65    165.85 o
 -21   7  -3      801.59      652.52    239.26 o
 -20   7  -3      277.04       21.75    184.88 o
 -19   7  -3       43.89      133.22    176.72 o
 -18   7  -3     1043.82      810.21    214.79 o
 -17   7  -3      486.15      171.29    165.85 o
 -16   7  -3      693.72     1030.44    220.23 o
 -15   7  -3      880.06     1092.97    217.51 o
 -14   7  -3      663.89      986.94    214.79 o
 -13   7  -3     1142.05     1141.91    206.63 o
 -12   7  -3      910.22      948.88    190.32 o
 -11   7  -3     4205.75     3974.95    299.07 o
 -10   7  -3      793.60      880.90    174.01 o
  -9   7  -3     1624.96     1370.30    190.32 o
  -8   7  -3      207.60      157.69    116.91 o
  -7   7  -3     1279.68     1427.39    174.01 o
  -6   7  -3     1283.51     1386.61    163.13 o
  -5   7  -3     7841.48     7794.92    342.57 o
  -4   7  -3      538.03      687.87    114.19 o
  -3   7  -3    19255.54    20595.22    655.24 o
  -2   7  -3      969.26     1139.31     87.33 o
  -1   7  -3     6103.74     6413.81    204.44 o
   0   7  -3     1323.22     1373.12     74.63 o
   1   7  -3     4089.49     4330.32    117.46 o
   2   7  -3      139.70      111.24     25.43 o
   3   7  -3     1307.06     1339.75     54.39 o
   4   7  -3      429.12      405.58     33.78 o
   5   7  -3     7971.88     8103.08    143.02 o
   6   7  -3      539.46      499.83     35.23 o
   7   7  -3      597.78      579.17     36.64 o
   8   7  -3      369.88      409.89     32.75 o
   9   7  -3     2291.05     2196.59    103.23 o
  10   7  -3     1756.67     1964.07     78.97 o
  11   7  -3     4219.33     4265.15    136.13 o
  12   7  -3     1236.12     1138.16     81.57 o
  13   7  -3     1735.73     1892.49     95.94 o
  14   7  -3     1393.91     1571.49    122.35 o
  15   7  -3      994.88      959.75    103.32 o
  16   7  -3      402.74      405.11     76.13 o
 -21   8  -3      304.25      358.89    241.98 o
 -20   8  -3       26.21      -92.44    182.16 o
 -19   8  -3      702.06     1302.32    266.45 o
 -18   8  -3     1255.40     1174.54    258.29 o
 -17   8  -3     1454.05     1560.61    271.88 o
 -16   8  -3      468.49      709.62    217.51 o
 -15   8  -3       92.89      103.32    154.97 o
 -14   8  -3      221.69      133.22    152.26 o
 -13   8  -3      172.97      225.66    154.97 o
 -12   8  -3      949.01      804.78    182.16 o
 -11   8  -3      359.25      391.51    146.82 o
 -10   8  -3     5361.94     4912.95    323.54 o
  -9   8  -3      428.01      641.65    152.26 o
  -8   8  -3     2509.09     2566.59    236.54 o
  -7   8  -3      359.88      353.45    130.50 o
  -6   8  -3      960.86      962.47    149.54 o
  -5   8  -3     4890.95     5212.02    280.04 o
  -4   8  -3      290.55      524.74    114.19 o
  -3   8  -3     4695.47     5024.42    250.13 o
  -2   8  -3       71.90      107.77     40.97 o
  -1   8  -3      507.01      566.16     57.70 o
   0   8  -3       80.45       63.86     37.50 o
   1   8  -3     2755.68     2998.29    108.80 o
   2   8  -3      482.11      481.24     39.75 o
   3   8  -3     1724.70     1619.82     62.60 o
   4   8  -3     2914.25     2752.73     75.46 o
   5   8  -3     4028.40     4095.11     93.74 o
   6   8  -3        9.66       -4.23     22.35 o
   7   8  -3     1950.03     1892.15     62.54 o
   8   8  -3     1200.05     1172.52     63.96 o
   9   8  -3     1082.15     1066.63     64.28 o
  10   8  -3     3790.12     3576.50    141.57 o
  11   8  -3      144.00       67.97     54.38 o
  12   8  -3      540.95      494.83     81.57 o
  13   8  -3      174.03      277.32     70.69 o
  14   8  -3     2403.46     2425.21    149.54 o
  15   8  -3      506.46      375.20     78.85 o
  16   8  -3     1292.04     1272.42    122.35 o
 -20   9  -3       25.69      100.60    198.48 o
 -19   9  -3      954.12     1199.01    269.17 o
 -18   9  -3       47.48      -97.88    179.44 o
 -17   9  -3     1774.57     1685.68    277.32 o
 -16   9  -3       56.48     -146.82    146.82 o
 -15   9  -3      216.66      100.60    157.69 o
 -14   9  -3      101.47       48.94    144.10 o
 -13   9  -3       97.72        8.16    141.38 o
 -12   9  -3      567.30      494.83    165.85 o
 -11   9  -3      608.67      255.57    141.38 o
 -10   9  -3     3630.36     3814.53    296.35 o
  -9   9  -3     1371.74     1280.57    190.32 o
  -8   9  -3     6616.54     6650.29    350.73 o
  -7   9  -3     3142.17     3436.62    255.57 o
  -6   9  -3       76.01       81.57    106.03 o
  -5   9  -3     4729.23     5138.61    282.76 o
  -4   9  -3     2545.81     2678.06    201.19 o
  -3   9  -3     7446.00     7495.69    239.19 o
  -2   9  -3     2096.24     1950.42    156.13 o
  -1   9  -3      376.66      325.84     71.68 o
   0   9  -3      547.43      584.27     65.43 o
   1   9  -3     1139.06     1186.94    112.51 o
   2   9  -3      225.20      213.19     34.04 o
   3   9  -3      930.76      996.66     54.55 o
   4   9  -3      933.20      879.49     58.10 o
   5   9  -3     1549.44     1604.55    103.21 o
   6   9  -3      867.50      874.75     60.03 o
   7   9  -3     1945.38     1807.65    107.63 o
   8   9  -3     1373.98     1428.98    198.48 o
   9   9  -3     1230.76     1158.58     92.52 o
  10   9  -3     2291.68     2419.45    248.77 o
  11   9  -3      263.08      203.78     56.78 o
  12   9  -3      438.62      481.23     87.00 o
  13   9  -3      543.74      410.55     84.28 o
  14   9  -3      222.50      122.35     65.25 o
  15   9  -3      926.30      856.43    111.47 o
  16   9  -3       77.39      125.07     70.69 o
 -19  10  -3      103.13     -174.01    174.01 o
 -18  10  -3      206.89      293.63    201.19 o
 -17  10  -3     1363.50     1133.76    252.85 o
 -16  10  -3      164.44       46.22    176.72 o
 -15  10  -3      909.02      810.21    217.51 o
 -14  10  -3     1122.08     1498.08    250.13 o
 -13  10  -3     1300.75     1753.65    252.85 o
 -12  10  -3     2823.22     2550.27    274.60 o
 -11  10  -3       55.68       46.22    141.38 o
 -10  10  -3     1291.01     1359.42    212.07 o
  -9  10  -3     3622.36     3458.37    266.45 o
  -8  10  -3      234.99       78.85    114.19 o
  -7  10  -3      673.99      668.83    154.97 o
  -6  10  -3     1195.44     1044.04    157.69 o
  -5  10  -3      988.74     1008.29    168.57 o
  -4  10  -3      841.26      894.32    100.92 o
  -3  10  -3     1535.77     1536.54    105.19 o
  -2  10  -3     1055.03      955.32     78.71 o
  -1  10  -3      223.18      266.61     56.99 o
   0  10  -3     2638.33     2738.10    110.00 o
   1  10  -3      207.24      185.19     46.99 o
   2  10  -3     3826.39     3718.53    101.11 o
   3  10  -3      395.32      357.57     51.21 o
   4  10  -3      992.28      966.97     68.68 o
   5  10  -3     1557.84     1549.72    104.52 o
   6  10  -3      317.14      285.56     70.69 o
   7  10  -3      323.64      289.00    115.55 o
   8  10  -3      248.85      234.84     66.61 o
   9  10  -3     1290.05     1119.31     95.47 o
  10  10  -3      357.90      506.90     74.10 o
  11  10  -3     3102.05     3127.83    395.59 o
  12  10  -3     1057.38     1177.26    122.35 o
  13  10  -3      292.03      312.67     78.85 o
  14  10  -3     1297.10     1182.70    130.50 o
  15  10  -3      944.95     1131.04    127.79 o
  16  10  -3      290.18      168.57     81.57 o
  17  10  -3      530.25      592.71    106.03 o
 -18  11  -3      131.96      179.44    212.07 o
 -17  11  -3     1008.59     1364.86    280.04 o
 -16  11  -3      234.36      206.63    187.60 o
 -15  11  -3     1211.37     1030.44    241.98 o
 -14  11  -3     2097.48     2210.42    290.92 o
 -13  11  -3     1293.35     1514.39    250.13 o
 -12  11  -3     2714.75     2368.11    277.32 o
 -11  11  -3      770.10      573.68    179.44 o
 -10  11  -3     2734.24     2767.78    280.04 o
  -9  11  -3      789.68      587.27    168.57 o
  -8  11  -3     2277.35     2017.38    231.10 o
  -7  11  -3      151.94      307.23    130.50 o
  -6  11  -3      475.33      300.15    114.19 o
  -5  11  -3      323.89      360.82     95.16 o
  -4  11  -3      568.83      733.87     80.91 o
  -3  11  -3     1035.13      997.74     87.71 o
  -2  11  -3     1657.22     1829.81    108.74 o
  -1  11  -3      316.39      347.22     60.19 o
   0  11  -3     3000.24     3324.74    174.42 o
   1  11  -3      730.50      842.76     72.07 o
   2  11  -3     4029.76     4243.42    133.82 o
   3  11  -3     1008.46     1055.71     98.50 o
   4  11  -3      909.49      810.21     86.42 o
   5  11  -3      363.17      281.52     85.64 o
   6  11  -3      137.75      143.72     53.31 o
   7  11  -3       62.35       12.34     46.11 o
   8  11  -3      756.53      618.26     81.57 o
   9  11  -3      105.20      105.91     85.64 o
  10  11  -3     2524.79     2523.27    141.59 o
  11  11  -3      915.55      803.18    123.71 o
  12  11  -3     2197.00     2028.26    165.85 o
  13  11  -3      439.67      551.92    100.60 o
  14  11  -3     1904.56     1992.91    171.29 o
  15  11  -3     1298.93     1169.10    135.94 o
  16  11  -3      920.50      810.21    122.35 o
 -16  12  -3       74.64       57.10    190.32 o
 -15  12  -3     1211.19     1158.23    250.13 o
 -14  12  -3     1748.63     1625.87    269.17 o
 -13  12  -3      788.46      995.10    231.10 o
 -12  12  -3     2640.65     2359.95    280.04 o
 -11  12  -3      818.85      551.92    174.01 o
 -10  12  -3     2333.68     2145.17    255.57 o
  -9  12  -3      459.39      421.42    160.41 o
  -8  12  -3     1328.92     1199.12    137.37 o
  -7  12  -3       42.86       78.85     87.00 o
  -6  12  -3      618.46      724.49     91.94 o
  -5  12  -3      300.57      133.07     83.35 o
  -4  12  -3      235.17      252.85     80.75 o
  -3  12  -3      447.22      384.66     85.49 o
  -2  12  -3     1490.89     1643.06    141.92 o
  -1  12  -3      533.23      592.78     95.37 o
   0  12  -3     5017.20     5056.61    211.74 o
   1  12  -3      443.60      474.20     70.87 o
   2  12  -3     5011.19     5173.05    169.39 o
   3  12  -3      306.64      267.16     67.10 o
   4  12  -3     1783.46     1603.01    118.54 o
   5  12  -3      848.46      819.90     89.75 o
   6  12  -3      886.89      695.41     86.74 o
   7  12  -3      225.13      182.86     60.86 o
   8  12  -3     1116.86     1304.69    135.94 o
   9  12  -3      813.02      719.09     89.34 o
  10  12  -3     1141.13      926.96    100.44 o
  11  12  -3      232.00      292.62     69.94 o
  12  12  -3     1437.18     1837.94    165.85 o
  13  12  -3      395.44      375.20     95.16 o
  14  12  -3      671.07      769.43    119.63 o
  15  12  -3      860.90     1095.69    138.66 o
  16  12  -3     1498.75     1707.43    171.29 o
 -14  13  -3      761.95      502.99    206.63 o
 -13  13  -3      769.58      470.36    187.60 o
 -12  13  -3     1337.31     1329.51    244.70 o
 -11  13  -3      243.51      304.51    171.29 o
 -10  13  -3     1428.42     1734.68    171.99 o
  -9  13  -3      228.41      170.99     88.37 o
  -8  13  -3      915.70     1080.47    136.34 o
  -7  13  -3        1.63       36.31     78.54 o
  -6  13  -3      433.18      433.86     98.05 o
  -5  13  -3        1.83       69.38     79.35 o
  -4  13  -3      213.81      106.94     77.70 o
  -3  13  -3      271.20      191.31     84.52 o
  -2  13  -3      559.98      649.82    104.13 o
  -1  13  -3      282.10      243.87     82.07 o
   0  13  -3     3721.11     3758.32    139.42 o
   1  13  -3       56.71      -41.62     56.32 o
   2  13  -3     2482.25     2406.56    429.58 o
   3  13  -3      373.96      352.93     74.48 o
   4  13  -3      784.75      735.93     93.74 o
   5  13  -3      307.32      458.56     80.97 o
   6  13  -3     1016.96      788.05    137.30 o
   7  13  -3      168.61      155.55     65.76 o
   8  13  -3      616.98      511.02     87.00 o
   9  13  -3       23.72      134.85     62.44 o
  10  13  -3      969.39      928.55    107.13 o
  11  13  -3       15.54       18.91     59.10 o
  12  13  -3      429.79      448.61    106.03 o
  13  13  -3      132.18      182.16     87.00 o
  14  13  -3      181.02      209.35     92.44 o
  15  13  -3       42.81       65.25     84.28 o
 -12  14  -3       62.26       -2.39    131.86 o
 -11  14  -3      588.58      427.12    120.71 o
 -10  14  -3      173.27      192.49    110.11 o
  -9  14  -3      250.25      215.26     99.92 o
  -8  14  -3      450.35      405.51    186.24 o
  -7  14  -3      317.55      178.30     91.30 o
  -6  14  -3       58.54       96.52     84.59 o
  -5  14  -3      112.56      155.76     86.45 o
  -4  14  -3        5.02      102.22     80.68 o
  -3  14  -3      379.08      245.55     91.30 o
  -2  14  -3      710.11      573.03    109.53 o
  -1  14  -3      762.07      861.87    182.16 o
   0  14  -3      299.58      336.50     80.47 o
   1  14  -3      339.88      391.60     82.33 o
   2  14  -3      536.10      436.22     97.88 o
   3  14  -3      176.65      178.50     71.63 o
   4  14  -3      381.92      359.59     80.70 o
   5  14  -3      264.75      160.71     69.20 o
   6  14  -3      292.12      220.23     71.61 o
   7  14  -3      671.20      593.98     93.74 o
   8  14  -3      263.10      229.26     74.88 o
   9  14  -3     1032.11      773.52    103.59 o
  10  14  -3      562.56      452.94    175.37 o
  11  14  -3      354.56      326.92    180.80 o
  12  14  -3      404.89      318.10    103.32 o
  13  14  -3      418.17      326.26    103.32 o
  -9  15  -3      624.33      565.21    241.98 o
  -8  15  -3      242.17      258.54    135.94 o
  -7  15  -3      217.10      231.60    105.69 o
  -6  15  -3      326.86      307.78    104.66 o
  -5  15  -3        7.62       68.15     84.25 o
  -4  15  -3      490.10      427.98    106.84 o
  -3  15  -3      616.87      534.15    111.68 o
  -2  15  -3      316.57      348.01    154.97 o
  -1  15  -3      489.66      475.68     94.48 o
   0  15  -3      313.15      328.82     86.38 o
   1  15  -3      871.94      694.39    104.68 o
   2  15  -3      279.84      374.69     85.49 o
   3  15  -3      492.66      360.65    186.24 o
   4  15  -3      186.82      154.81     78.85 o
   5  15  -3      450.71      550.91     94.05 o
   6  15  -3      273.95      178.67    130.50 o
   7  15  -3      543.96      498.94     95.47 o
   8  15  -3      693.45      758.01    107.63 o
   9  15  -3     1303.58     1547.38    183.52 o
  10  15  -3       80.08       78.85    116.91 o
  -3  16  -3      642.73      617.18    182.16 o
  -2  16  -3      133.63      171.29    144.10 o
  -1  16  -3     1196.59      943.44    214.79 o
   0  16  -3      118.93       19.03    127.79 o
   1  16  -3     1131.05     1201.73    231.10 o
   2  16  -3      217.57      342.57    163.13 o
   3  16  -3     1378.29     1261.54    233.82 o
   4  16  -3        8.37      190.32    152.26 o
 -25   0  -2      602.79      241.98    201.19 o
 -24   0  -2      134.84      152.26    184.88 o
 -23   0  -2     2930.39     3656.84    372.48 o
 -22   0  -2      426.99      456.77    187.60 o
 -21   0  -2     4526.16     5013.54    369.76 o
 -20   0  -2      184.84      258.29    168.57 o
 -19   0  -2     7647.99     6881.39    421.42 o
 -18   0  -2      784.81      445.89    160.41 o
 -17   0  -2      396.57      549.21    165.85 o
 -16   0  -2    18800.46    19625.56    486.95 o
 -15   0  -2     3042.05     3361.69    561.44 o
 -14   0  -2     4406.79     4204.81    273.24 o
 -13   0  -2      300.45      266.48     80.21 o
 -12   0  -2    13159.86    13097.71    485.31 o
 -11   0  -2     1101.88     1036.45     84.49 o
 -10   0  -2     3171.10     3216.21    129.34 o
  -9   0  -2     4369.99     4669.66    217.51 o
  -8   0  -2     2078.68     1977.15    134.58 o
  -7   0  -2     4540.94     5295.13    155.97 o
  -6   0  -2     1447.92     1460.53     75.73 o
  -5   0  -2      109.90      150.94     78.85 o
  -4   0  -2    70274.86    65718.92   1012.24 o
  -3   0  -2      326.46      342.70     37.84 o
  -2   0  -2   201717.19   176415.67   3247.54 o
  -1   0  -2     5862.59     5852.36    106.74 o
   0   0  -2     5006.70     5535.82     98.67 o
   1   0  -2     2233.85     2365.24     61.43 o
   2   0  -2    35830.18    35195.40    986.94 o
   3   0  -2      314.51      348.01     40.78 o
   5   0  -2      121.27      198.48     48.94 o
   6   0  -2   141658.08   132826.27   3605.18 o
   7   0  -2      257.23      187.60     57.10 o
   8   0  -2    12524.24    11973.78    399.67 o
   9   0  -2     1461.86     1446.42    130.50 o
 -25   1  -2      259.15      418.43    153.76 o
 -24   1  -2      190.75       49.41    199.83 o
 -23   1  -2     2877.12     2920.73    353.45 o
 -22   1  -2      869.67      850.56    210.71 o
 -21   1  -2     4788.62     4779.82    274.43 o
 -20   1  -2      467.86      605.11    137.30 o
 -19   1  -2     4995.15     4793.98    244.07 o
 -18   1  -2     2081.06     2279.92    277.32 o
 -17   1  -2      136.63      231.18     99.47 o
 -16   1  -2    10264.49    10397.66    384.19 o
 -15   1  -2     1788.26     1844.38     84.37 o
 -14   1  -2     9838.02     9982.04    203.69 o
 -13   1  -2     1757.00     1602.00     73.59 o
 -12   1  -2     5239.82     4893.88    188.36 o
 -11   1  -2      476.38      469.84     43.60 o
 -10   1  -2     6356.41     6744.83    141.52 o
  -9   1  -2    10067.26    10606.13    191.62 o
  -8   1  -2     1688.19     1629.10     79.03 o
  -7   1  -2       50.17       20.25     18.03 o
  -6   1  -2     5245.09     4846.07     86.91 o
  -5   1  -2     1250.93     1270.25     39.44 o
  -4   1  -2    34276.24    32007.82    400.37 o
  -3   1  -2      509.70      521.08     21.92 o
  -2   1  -2     7387.18     7035.36    108.98 o
  -1   1  -2     1318.09     1342.35     33.84 o
   0   1  -2     2021.36     2152.26     32.88 o
   1   1  -2      127.85      128.99     11.77 o
   2   1  -2     1601.40     1614.52     32.95 o
   3   1  -2      642.32      680.60     35.32 o
   4   1  -2     4489.58     4613.53    202.55 o
   5   1  -2      913.49      903.62     47.65 o
   6   1  -2    25417.34    24158.31    327.29 o
   7   1  -2      275.41      287.62     18.22 o
   8   1  -2    12369.21    11395.27    169.40 o
   9   1  -2      408.54      438.07     28.92 o
  10   1  -2     9163.31     9374.99    194.27 o
  11   1  -2     7546.88     7672.97    152.19 o
 -25   2  -2      395.71      375.20    241.98 o
 -24   2  -2     1124.23     1177.26    274.60 o
 -23   2  -2     1903.26     2058.89    292.28 o
 -22   2  -2     1553.92     1410.50    180.59 o
 -21   2  -2     3161.02     2628.86    215.22 o
 -20   2  -2     2015.14     2315.38    202.27 o
 -19   2  -2     3587.30     3537.42    229.69 o
 -18   2  -2      356.45      416.59    115.73 o
 -17   2  -2      256.56      408.47    111.31 o
 -16   2  -2      457.41      474.79     69.79 o
 -15   2  -2     2424.91     2478.27     94.24 o
 -14   2  -2     9515.83     9553.72    192.08 o
 -13   2  -2     5652.89     5509.25    129.92 o
 -12   2  -2     8918.00     8870.43    285.69 o
 -11   2  -2       22.30       33.99     26.05 o
 -10   2  -2     8159.92     8176.79    154.84 o
  -9   2  -2       13.77       34.75     23.21 o
  -8   2  -2     4147.35     4600.71    108.65 o
  -7   2  -2       86.73       99.34     21.14 o
  -6   2  -2     2251.71     2024.33     54.66 o
  -5   2  -2      768.61      815.42     43.56 o
  -4   2  -2    16207.92    15601.13    329.91 o
  -3   2  -2      946.27      952.43     31.48 o
  -2   2  -2    39042.21    40483.52    826.04 o
  -1   2  -2     4611.15     4506.23     88.33 o
   0   2  -2     6561.43     6460.61    117.45 o
   1   2  -2     1494.04     1547.66     37.73 o
   2   2  -2     8869.01     8798.83    114.89 o
   3   2  -2      283.85      288.17     19.01 o
   4   2  -2     4693.91     4503.16     69.60 o
   5   2  -2     2415.64     2443.30     55.83 o
   6   2  -2    19911.81    19475.42    312.62 o
   7   2  -2      857.89      754.02     42.75 o
   8   2  -2     3821.87     3413.04     75.66 o
   9   2  -2      342.71      314.17     24.88 o
  10   2  -2    14431.34    15049.82    253.01 o
  11   2  -2     1901.18     1861.18     89.43 o
  12   2  -2      118.07      182.45     25.83 o
  13   2  -2      445.91      472.54     34.45 o
  14   2  -2     5263.88     4912.83    197.12 o
 -24   3  -2     1667.35     1435.55    307.23 o
 -23   3  -2      833.64     1125.60    258.29 o
 -22   3  -2     1733.51     1642.18    288.20 o
 -21   3  -2     1937.19     1748.26    281.40 o
 -20   3  -2     1238.77     1388.69    164.50 o
 -19   3  -2     1187.63     1192.08    197.12 o
 -18   3  -2      198.22      227.57    102.52 o
 -17   3  -2       41.08       10.82    137.30 o
 -16   3  -2     1067.99     1075.91    132.83 o
 -15   3  -2     1270.10     1229.43     95.13 o
 -14   3  -2     3295.20     3272.08    134.27 o
 -13   3  -2     8498.78     8268.47    165.19 o
 -12   3  -2     6178.13     5902.00    128.11 o
 -11   3  -2     1179.37     1194.71     54.97 o
 -10   3  -2     5318.17     5238.13    112.81 o
  -9   3  -2     3731.03     3953.55     88.38 o
  -8   3  -2     3587.46     3903.94     84.25 o
  -7   3  -2     1619.70     1600.25     47.54 o
  -6   3  -2      281.77      284.74     40.60 o
  -5   3  -2     8218.60     7949.05    128.73 o
  -4   3  -2     5227.65     4964.69    128.21 o
  -3   3  -2      141.54      176.78     22.65 o
  -2   3  -2    46984.14    47315.16    896.17 o
  -1   3  -2    66177.14    66528.56   1003.32 o
   0   3  -2     4729.36     5133.73    100.88 o
   1   3  -2     5541.41     5647.59     83.01 o
   2   3  -2      387.87      365.41     20.61 o
   3   3  -2     3080.16     3095.59     54.45 o
   4   3  -2     5142.68     5282.89     81.37 o
   5   3  -2     1204.53     1087.41     34.40 o
   6   3  -2    11576.35    11359.83    169.54 o
   7   3  -2    13613.29    12722.70    262.46 o
   8   3  -2      691.56      650.33     45.07 o
   9   3  -2     2619.34     2383.01    100.60 o
  10   3  -2     1034.99      914.00     47.95 o
  11   3  -2     1049.09     1080.01     46.51 o
  12   3  -2     1590.27     1601.57     63.36 o
  13   3  -2     1218.35     1268.81     67.97 o
  14   3  -2     9360.06     9262.69    424.14 o
  15   3  -2     4781.96     4627.47    165.85 o
 -24   4  -2      999.55     1022.28    271.88 o
 -23   4  -2      444.84      195.76    195.76 o
 -22   4  -2     2822.14     3246.30    383.36 o
 -21   4  -2      344.84      405.11    195.76 o
 -20   4  -2     2099.82     1761.81    277.32 o
 -19   4  -2      110.91       21.75    160.41 o
 -18   4  -2     1824.46     1555.87    201.19 o
 -17   4  -2      658.41      714.12    117.29 o
 -16   4  -2      269.15      263.68     65.97 o
 -15   4  -2     3006.94     2912.89    207.39 o
 -14   4  -2     1645.43     1640.03    106.69 o
 -13   4  -2     4699.99     4937.94    158.39 o
 -12   4  -2     2485.69     2376.37    110.09 o
 -11   4  -2     2654.10     2598.12    242.62 o
 -10   4  -2     3067.67     3052.71    127.40 o
  -9   4  -2     2400.86     2535.95     99.74 o
  -8   4  -2     3744.76     3894.78    160.54 o
  -7   4  -2     4212.33     3984.39    113.78 o
  -6   4  -2      323.23      299.58     44.23 o
  -5   4  -2     3472.39     3091.39     72.40 o
  -4   4  -2     2665.27     2648.67     75.85 o
  -3   4  -2    30673.71    29580.99    875.47 o
  -2   4  -2     7591.09     7612.76    274.60 o
  -1   4  -2    21849.35    22726.79    652.52 o
   0   4  -2      440.04      528.81     37.61 o
   1   4  -2     1733.23     1835.34    120.51 o
   2   4  -2      391.96      386.47     25.62 o
   3   4  -2    11795.91    12300.26    177.04 o
   4   4  -2      754.44      683.74     30.99 o
   5   4  -2     2581.07     2223.52     76.92 o
   6   4  -2     9127.91     9267.06    143.48 o
   7   4  -2    18397.94    17594.45    275.88 o
   8   4  -2     1674.18     1464.46    119.63 o
   9   4  -2     1977.66     1784.91    106.03 o
  10   4  -2     1127.43     1187.63     64.37 o
  11   4  -2     1209.24     1275.06     55.37 o
  12   4  -2     2082.18     2085.85     80.47 o
  13   4  -2     1338.01     1263.73    101.96 o
  14   4  -2     9769.88    10214.69    301.79 o
  15   4  -2      740.17      780.31     76.13 o
 -23   5  -2      429.56      220.23    209.35 o
 -22   5  -2     2260.43     2612.81    358.89 o
 -21   5  -2      431.70      198.48    184.88 o
 -20   5  -2     3331.36     3412.15    367.04 o
 -19   5  -2      862.74      823.81    220.23 o
 -18   5  -2      772.71      630.77    195.76 o
 -17   5  -2     2224.43     2357.24    285.48 o
 -16   5  -2      456.48      391.51    163.13 o
 -15   5  -2     3975.48     4322.94    199.90 o
 -14   5  -2      464.19      443.88     74.81 o
 -13   5  -2     3222.78     3416.86    135.78 o
 -12   5  -2      643.10      603.76     68.41 o
 -11   5  -2     4891.17     4788.86    147.61 o
 -10   5  -2     1603.19     1620.32     88.21 o
  -9   5  -2      641.73      681.05     60.49 o
  -8   5  -2      358.15      376.12     92.44 o
  -7   5  -2     2757.90     2497.95    273.24 o
  -6   5  -2       43.21       44.81     14.77 o
  -5   5  -2    52069.03    52402.95   1481.77 o
  -4   5  -2      938.52      951.59    122.35 o
  -3   5  -2    28486.07    28884.97    831.97 o
  -2   5  -2     3228.71     3461.08    176.72 o
  -1   5  -2     7412.23     6976.55    255.57 o
   0   5  -2      512.49      474.78     39.38 o
   1   5  -2     1931.12     2207.87     70.47 o
   2   5  -2     1253.59     1272.48     60.04 o
   3   5  -2    15122.66    15131.37    221.55 o
   4   5  -2     2364.22     2210.86     54.96 o
   5   5  -2     6800.96     6448.54    179.73 o
   6   5  -2     1842.48     1888.80     50.89 o
   7   5  -2    25655.57    25388.87    349.78 o
   8   5  -2     1024.05     1155.59     54.13 o
   9   5  -2     7577.46     7193.11    176.09 o
  10   5  -2      206.58      144.61     34.60 o
  11   5  -2     2524.46     2697.47    247.41 o
  12   5  -2     1952.96     1975.05     84.00 o
  13   5  -2      321.96      481.43     49.54 o
  14   5  -2     2243.63     2267.51    122.35 o
  15   5  -2     4609.70     4817.79    190.32 o
  16   5  -2     1236.59     1177.26     97.88 o
 -23   6  -2      310.55      421.42    241.98 o
 -22   6  -2     1424.61     1315.92    290.92 o
 -21   6  -2      209.20      307.23    203.91 o
 -20   6  -2     2470.12     2650.87    345.29 o
 -19   6  -2      748.26      910.81    239.26 o
 -18   6  -2     1387.89     1209.88    252.85 o
 -17   6  -2     1200.27     1212.60    236.54 o
 -16   6  -2      739.74      652.52    187.60 o
 -15   6  -2     3450.39     3072.29    309.95 o
 -14   6  -2      114.09      149.54    138.66 o
 -13   6  -2     2644.98     2876.83    300.43 o
 -12   6  -2     1043.05      994.41    112.07 o
 -11   6  -2     5001.21     5159.73    300.43 o
 -10   6  -2     2640.22     2510.13    101.57 o
  -9   6  -2      501.36      475.14     67.97 o
  -8   6  -2      469.31      480.55     43.24 o
  -7   6  -2     5400.85     5241.93    285.48 o
  -6   6  -2      160.97      299.07    103.32 o
  -5   6  -2    61221.86    60113.58   1704.71 o
  -4   6  -2     1111.81     1209.88    138.66 o
  -3   6  -2    20129.40    20445.69    628.05 o
  -2   6  -2     1136.27     1201.73    119.63 o
  -1   6  -2    31112.66    31823.92    657.99 o
   0   6  -2      371.76      399.94     89.72 o
   1   6  -2      593.02      601.38     68.69 o
   2   6  -2      435.50      428.06     34.49 o
   3   6  -2    19351.45    20081.47    287.75 o
   4   6  -2     3931.29     3910.00     80.89 o
   5   6  -2    18794.72    19226.15    276.03 o
   6   6  -2     2086.45     2095.10     56.78 o
   7   6  -2    30704.92    30558.72    418.59 o
   8   6  -2      254.64      277.80     25.63 o
   9   6  -2    11939.00    11253.97    217.39 o
  10   6  -2      136.37      185.70     37.16 o
  11   6  -2     3696.87     3602.34    120.71 o
  12   6  -2     1406.48     1446.42    111.47 o
  13   6  -2     1264.27     1469.73     84.33 o
  14   6  -2      517.60      394.23     70.69 o
  15   6  -2     6148.52     5943.39    231.10 o
  16   6  -2      887.53     1016.85    100.60 o
  17   6  -2     4523.53     4611.15    198.48 o
 -22   7  -2      933.13      959.75    271.88 o
 -21   7  -2      133.11      -32.63    203.91 o
 -20   7  -2      549.94      244.70    206.63 o
 -19   7  -2      211.63      388.79    209.35 o
 -18   7  -2      471.00      709.62    209.35 o
 -17   7  -2     1402.32     1473.61    250.13 o
 -16   7  -2       41.80      -62.53    141.38 o
 -15   7  -2     2513.53     2359.95    288.20 o
 -14   7  -2      238.55      193.04    160.41 o
 -13   7  -2     2572.13     2814.00    285.48 o
 -12   7  -2     2902.38     3246.30    299.07 o
 -11   7  -2     9349.34     9399.03    459.48 o
 -10   7  -2     3644.85     3879.79    282.76 o
  -9   7  -2     1106.79     1239.79    184.88 o
  -8   7  -2     1336.70     1313.20    176.72 o
  -7   7  -2    10654.52    10274.50    432.30 o
  -6   7  -2     2235.72     2199.54    201.19 o
  -5   7  -2    10786.42    10636.11    418.70 o
  -4   7  -2     6714.78     6788.95    301.79 o
  -3   7  -2    12327.54    12476.76    435.01 o
  -2   7  -2     1942.20     2137.20    376.56 o
  -1   7  -2     8587.07     8897.06    236.91 o
   0   7  -2      694.35      745.32     67.26 o
   1   7  -2      451.66      452.97     44.45 o
   2   7  -2       80.09       78.34     28.25 o
   3   7  -2     1163.80     1062.68     51.69 o
   4   7  -2     3313.21     3066.03     74.77 o
   5   7  -2     6971.40     7061.18    125.58 o
   6   7  -2     2170.12     2270.41     61.45 o
   7   7  -2    15936.15    15421.74    230.59 o
   8   7  -2      822.47      702.61     48.82 o
   9   7  -2     5903.54     5396.50    131.81 o
  10   7  -2      142.95      109.61     36.38 o
  11   7  -2     3137.72     3074.01    172.65 o
  12   7  -2      429.76      312.67     67.97 o
  13   7  -2     1861.67     1742.78    122.35 o
  14   7  -2     4073.99     4418.12    198.48 o
  15   7  -2     2974.14     3031.51    163.13 o
  16   7  -2     2136.72     2321.89    144.10 o
  17   7  -2     2836.53     3224.55    171.29 o
 -21   8  -2     1345.19     1552.46    312.67 o
 -20   8  -2       28.29       40.78    182.16 o
 -19   8  -2      703.95      391.51    212.07 o
 -18   8  -2      450.17      274.60    187.60 o
 -17   8  -2       28.47       43.50    163.13 o
 -16   8  -2      138.99       73.41    171.29 o
 -15   8  -2     1871.90     1566.05    258.29 o
 -14   8  -2      661.18      796.62    193.04 o
 -13   8  -2     3803.51     3265.33    309.95 o
 -12   8  -2     1920.52     1688.40    231.10 o
 -11   8  -2     2924.09     2732.44    269.17 o
 -10   8  -2      389.57      519.30    157.69 o
  -9   8  -2      791.81      527.46    154.97 o
  -8   8  -2     2053.85     2001.07    209.35 o
  -7   8  -2     2124.92     2134.29    209.35 o
  -6   8  -2    10120.04     9404.47    410.55 o
  -5   8  -2     1192.06     1139.19    144.10 o
  -4   8  -2     3280.79     3662.28    217.51 o
  -3   8  -2      871.07      881.48     88.44 o
  -2   8  -2     3483.63     3482.92    141.64 o
  -1   8  -2     5148.31     5035.88    579.11 o
   0   8  -2     1712.32     1925.86    103.59 o
   1   8  -2     1132.51     1098.64     65.75 o
   2   8  -2     1567.41     1577.31     80.65 o
   3   8  -2      616.03      732.07     43.11 o
   4   8  -2     3783.26     3470.72     83.38 o
   5   8  -2     3532.06     3485.09     82.59 o
   6   8  -2     1480.16     1505.23     53.39 o
   7   8  -2     9553.08     9582.22    191.80 o
   8   8  -2     1266.47     1244.48     97.88 o
   9   8  -2     2575.88     2515.28    116.19 o
  10   8  -2     2288.34     1902.53    108.28 o
  11   8  -2     1853.97     1916.78    125.07 o
  12   8  -2      874.52     1008.69    106.03 o
  13   8  -2     1709.08     1655.77    135.94 o
  14   8  -2     1453.91     1579.65    133.22 o
  15   8  -2     1604.37     1470.89    133.22 o
  16   8  -2     2040.33     2210.42    152.26 o
  17   8  -2     2269.52     2455.11    160.41 o
 -20   9  -2      348.36     -174.01    174.01 o
 -19   9  -2      848.19      704.18    247.41 o
 -18   9  -2       70.53     -125.07    160.41 o
 -17   9  -2       20.33      -27.19    160.41 o
 -16   9  -2      623.34      837.40    214.79 o
 -15   9  -2     1683.64     1723.75    258.29 o
 -14   9  -2     2496.69     2335.48    282.76 o
 -13   9  -2     3536.49     3678.59    331.70 o
 -12   9  -2     5804.03     5625.28    364.32 o
 -11   9  -2     4565.51     4507.84    318.10 o
 -10   9  -2     8004.81     8287.03    418.70 o
  -9   9  -2     7272.32     6998.30    369.76 o
  -8   9  -2     2051.81     2028.26    222.94 o
  -7   9  -2     3902.68     3988.54    258.29 o
  -6   9  -2     2573.41     2729.72    212.07 o
  -5   9  -2     1560.47     1538.86    168.57 o
  -4   9  -2    12357.29    12340.65    965.19 o
  -3   9  -2     2544.08     2563.07    139.79 o
  -2   9  -2     4084.63     4094.48    342.57 o
  -1   9  -2     2875.08     2967.60    131.30 o
   0   9  -2     2311.09     2388.66     95.70 o
   1   9  -2     1962.91     2009.75     86.85 o
   2   9  -2     2993.59     3112.13     83.62 o
   3   9  -2     1652.58     1699.71     67.37 o
   4   9  -2     2268.77     2322.71    107.53 o
   5   9  -2      726.03      702.50     54.49 o
   6   9  -2     7252.71     7018.52    204.85 o
   7   9  -2     6097.93     5891.35    375.20 o
   8   9  -2     3975.83     3831.65    146.34 o
   9   9  -2      377.28      395.08     62.17 o
  10   9  -2     2875.60     2788.86    140.02 o
  11   9  -2     2722.35     3110.35    171.29 o
  12   9  -2     6565.60     6484.44    258.29 o
  13   9  -2     4660.84     4562.22    214.79 o
  14   9  -2     3647.42     3643.25    193.04 o
  15   9  -2     2059.73     2060.88    160.41 o
  16   9  -2     2221.13     2441.52    165.85 o
  17   9  -2     1629.86     1661.21    149.54 o
 -19  10  -2     1356.00     1400.20    299.07 o
 -18  10  -2      106.09      -48.94    176.72 o
 -17  10  -2      347.70      171.29    182.16 o
 -16  10  -2      490.30      560.08    206.63 o
 -15  10  -2      983.31     1299.61    244.70 o
 -14  10  -2     3922.13     3675.87    350.73 o
 -13  10  -2     1945.40     2066.32    269.17 o
 -12  10  -2     4738.70     4567.65    334.42 o
 -11  10  -2     3816.63     3605.18    315.39 o
 -10  10  -2      353.03      391.51    152.26 o
  -9  10  -2     1698.06     1870.56    222.94 o
  -8  10  -2      353.78      263.73    135.94 o
  -7  10  -2       15.43       29.91    108.75 o
  -6  10  -2      304.25      437.73    130.50 o
  -5  10  -2      324.21      362.73     78.19 o
  -4  10  -2     2039.09     2011.68    138.90 o
  -3  10  -2      978.84      974.42     99.75 o
  -2  10  -2     1307.72     1401.45    110.98 o
  -1  10  -2     1781.86     1867.65    117.45 o
   0  10  -2     2240.54     2351.94    104.08 o
   1  10  -2     1759.93     1753.69     87.45 o
   2  10  -2     1756.60     1704.04     86.91 o
   3  10  -2     1987.52     1955.32     91.16 o
   4  10  -2     3583.11     3634.25    114.40 o
   5  10  -2     1995.40     2130.87    131.86 o
   6  10  -2     2340.49     2250.45    224.30 o
   7  10  -2     1536.52     1344.54    100.87 o
   8  10  -2     2134.96     2190.93    150.90 o
   9  10  -2       97.08      105.94     51.77 o
  10  10  -2     1025.53     1275.62    104.06 o
  11  10  -2      570.92      570.96     92.44 o
  12  10  -2      161.56      163.13     70.69 o
  13  10  -2     2125.82     2017.38    160.41 o
  14  10  -2      945.12     1079.38    127.79 o
  15  10  -2     2024.39     1984.75    165.85 o
  16  10  -2     1597.15     1737.34    160.41 o
  17  10  -2     1101.07     1101.13    133.22 o
 -18  11  -2      273.52     -127.79    198.48 o
 -17  11  -2      205.30       35.34    193.04 o
 -16  11  -2     1599.91     1449.14    266.45 o
 -15  11  -2      480.02      576.39    209.35 o
 -14  11  -2     1823.55     1552.46    255.57 o
 -13  11  -2     1330.70     1405.64    233.82 o
 -12  11  -2     2094.52     1742.78    247.41 o
 -11  11  -2     4087.71     3809.10    301.79 o
 -10  11  -2      575.29      462.20    152.26 o
  -9  11  -2      192.90      144.10    135.94 o
  -8  11  -2      246.66      108.75    127.79 o
  -7  11  -2        0.43      -61.29     61.29 o
  -6  11  -2      586.86      671.00    107.39 o
  -5  11  -2      201.53      107.18     68.07 o
  -4  11  -2     1567.61     1473.04    180.80 o
  -3  11  -2      437.71      314.56    115.55 o
  -2  11  -2      921.93      940.06    152.26 o
  -1  11  -2      558.53      593.37     95.16 o
   0  11  -2     1141.36     1319.88    206.63 o
   1  11  -2      110.01       48.06     65.25 o
   2  11  -2      873.28      822.42     68.06 o
   3  11  -2      266.61      291.91     51.29 o
   4  11  -2     1888.44     2030.56    116.07 o
   5  11  -2      748.18      773.65     82.33 o
   6  11  -2     2489.71     2584.67    212.07 o
   7  11  -2      340.81      321.37     63.83 o
   8  11  -2     2735.72     2411.50    130.50 o
   9  11  -2      158.32      200.27     61.31 o
  10  11  -2       43.32       13.13     70.69 o
  11  11  -2       60.71       73.41     88.36 o
  12  11  -2      117.01      152.26     70.69 o
  13  11  -2      445.28      307.23     84.28 o
  14  11  -2     1358.32     1527.99    149.54 o
  15  11  -2     2215.54     2618.24    179.44 o
  16  11  -2     1039.00     1405.64    149.54 o
  17  11  -2      630.13      831.97    125.07 o
 -17  12  -2       35.44       10.88    195.76 o
 -16  12  -2      410.82      328.98    201.19 o
 -15  12  -2      201.85      135.94    201.19 o
 -14  12  -2     1327.44     1103.85    241.98 o
 -13  12  -2     1713.24     1595.96    258.29 o
 -12  12  -2     1692.27     1818.90    255.57 o
 -11  12  -2     1475.17     1487.21    233.82 o
 -10  12  -2     1294.46     1568.77    220.23 o
  -9  12  -2      102.01     -119.63    119.63 o
  -8  12  -2      416.42      369.62    101.96 o
  -7  12  -2      273.96      298.64     91.18 o
  -6  12  -2      352.12      485.83     96.73 o
  -5  12  -2      349.65      356.17    133.22 o
  -4  12  -2     1221.44     1405.64    201.19 o
  -3  12  -2      359.12      299.07    127.79 o
  -2  12  -2      926.88     1007.81    113.41 o
  -1  12  -2     1042.83     1116.34    133.22 o
   0  12  -2     5236.25     4839.10    203.23 o
   1  12  -2     1219.83     1129.81    107.37 o
   2  12  -2     2879.42     2679.97    265.09 o
   3  12  -2     1377.85     1082.84     99.54 o
   4  12  -2     2039.94     2001.34    121.45 o
   5  12  -2      851.49      775.50     88.90 o
   6  12  -2     2965.50     2925.19    147.39 o
   7  12  -2     1652.83     1294.59    199.83 o
   8  12  -2      198.02      260.19     65.83 o
   9  12  -2      307.45      222.25     64.64 o
  10  12  -2      382.39      278.78     70.65 o
  11  12  -2       79.99       85.83     73.41 o
  12  12  -2      237.54      285.48     89.72 o
  13  12  -2      321.25      263.73     87.00 o
  14  12  -2      886.08      821.09    125.07 o
  15  12  -2     1357.23     1525.27    163.13 o
  16  12  -2     1137.86     1060.35    141.38 o
  17  12  -2      702.19      755.84    127.79 o
 -15  13  -2      303.15      -40.78    163.13 o
 -14  13  -2     1045.65      823.81    220.23 o
 -13  13  -2     1186.10     1234.35    236.54 o
 -12  13  -2     2139.08     2533.96    293.63 o
 -11  13  -2      573.74      324.67    119.63 o
 -10  13  -2     1134.92     1275.14    206.63 o
  -9  13  -2      352.15      252.85    135.94 o
  -8  13  -2      904.25      791.18    179.44 o
  -7  13  -2      856.70      840.12    171.29 o
  -6  13  -2     1516.63     1261.54    198.48 o
  -5  13  -2     1113.94     1005.97    187.60 o
  -4  13  -2      966.44     1075.82    124.60 o
  -3  13  -2      848.40      702.72    125.07 o
  -2  13  -2     1643.22     1752.07    148.15 o
  -1  13  -2     1050.74     1127.08    159.05 o
   0  13  -2     4164.95     4348.00    203.93 o
   1  13  -2     1282.32     1042.42    102.48 o
   2  13  -2     1930.25     1928.04    133.80 o
   3  13  -2     1913.77     1922.15    150.90 o
   4  13  -2     2636.39     2784.70    188.96 o
   5  13  -2     2413.63     2278.58    165.85 o
   6  13  -2     1276.34     1069.14    104.68 o
   7  13  -2     2178.51     2212.87    146.13 o
   8  13  -2     1932.83     1844.26    132.76 o
   9  13  -2      221.64      232.96     70.65 o
  10  13  -2      221.32      357.90    127.79 o
  11  13  -2      391.72      466.82     85.96 o
  12  13  -2      612.86      511.14    108.75 o
  13  13  -2      591.70      657.96    116.91 o
  14  13  -2      708.74      723.21    125.07 o
  15  13  -2      633.25     1000.53    144.10 o
  16  13  -2      950.99     1027.72    146.82 o
 -12  14  -2     1058.50     1063.07    212.07 o
 -11  14  -2      706.49      701.46    184.88 o
 -10  14  -2      920.17      840.12    195.76 o
  -9  14  -2      344.07      299.07    152.26 o
  -8  14  -2      550.25      326.26    141.38 o
  -7  14  -2      113.57       84.28    119.63 o
  -6  14  -2      536.13      499.55    111.06 o
  -5  14  -2      968.45      982.01    130.42 o
  -4  14  -2      645.85      530.22    105.69 o
  -3  14  -2     1176.02     1128.22    133.82 o
  -2  14  -2     1116.78     1285.34    136.98 o
  -1  14  -2      875.95      437.73    152.26 o
   0  14  -2     1532.45     1776.67    134.15 o
   1  14  -2      778.90      906.07    133.22 o
   2  14  -2     2188.73     2353.28    154.74 o
   3  14  -2     1143.61     1068.34    109.49 o
   4  14  -2     2072.39     1960.14    168.57 o
   5  14  -2     1883.99     1731.39    171.29 o
   6  14  -2     1242.45     1222.25    206.63 o
   7  14  -2     1415.73     1314.21    267.81 o
   8  14  -2     1546.76     1323.75    122.28 o
   9  14  -2       79.13      211.39     74.04 o
  10  14  -2      801.83      710.95     99.54 o
  11  14  -2      278.15      188.20     77.98 o
  12  14  -2      761.81      655.24    122.35 o
  13  14  -2      548.64      410.55    111.47 o
  -9  15  -2      626.92      561.84    150.90 o
  -8  15  -2      673.27      709.73    199.83 o
  -7  15  -2      477.61      380.93    106.58 o
  -6  15  -2      263.43      293.92    207.99 o
  -5  15  -2      535.58      501.39    112.93 o
  -4  15  -2      917.85      783.64    123.99 o
  -3  15  -2     1737.57     1462.74    236.54 o
  -2  15  -2      894.97     1016.85    203.91 o
  -1  15  -2     1176.51     1318.16    190.32 o
   0  15  -2     1027.60     1194.31    199.83 o
   1  15  -2      875.40      811.72    107.13 o
   2  15  -2     1588.96     1537.87    134.29 o
   3  15  -2      810.52      718.00    203.91 o
   4  15  -2      905.33      913.55    109.92 o
   5  15  -2     1187.53     1430.54    282.76 o
   6  15  -2     1711.73     1420.05    145.46 o
   7  15  -2     1171.81     1293.60    311.31 o
   8  15  -2      514.81      570.01     97.15 o
   9  15  -2      360.82      346.24     88.36 o
  10  15  -2      305.58      269.17    160.41 o
  -4  16  -2      972.57      967.91    217.51 o
  -3  16  -2     1486.46     1593.24    261.01 o
  -2  16  -2      792.80      913.63    186.24 o
  -1  16  -2      232.15      188.53     85.49 o
   0  16  -2      559.09      493.55    100.59 o
   1  16  -2        2.83       44.81     74.47 o
   2  16  -2      203.23      260.46     85.96 o
   3  16  -2      262.43      201.19    154.97 o
   4  16  -2     1786.85     1691.12    269.17 o
   5  16  -2     1123.63      959.75    217.51 o
 -25   1  -1      570.28      587.73    165.34 o
 -24   1  -1       98.53       87.30    122.86 o
 -23   1  -1      124.50      162.80    125.65 o
 -22   1  -1      126.57       44.52    113.38 o
 -21   1  -1      181.64       67.50    104.45 o
 -20   1  -1     1696.54     1642.38    171.67 o
 -19   1  -1      731.73      751.98    131.60 o
 -18   1  -1      676.64      629.13    117.23 o
 -17   1  -1       23.03       76.51     82.60 o
 -16   1  -1     3945.16     3802.03    114.75 o
 -15   1  -1      425.03      435.30     47.41 o
 -14   1  -1      873.22      926.16     62.51 o
 -13   1  -1       31.00       29.54     26.97 o
 -12   1  -1      340.46      414.33     40.95 o
 -11   1  -1      487.44      470.10     40.16 o
 -10   1  -1     1499.92     1424.28     63.85 o
  -9   1  -1      130.13       92.69     25.01 o
  -8   1  -1     6750.57     7174.01    136.71 o
  -7   1  -1     1414.45     1413.78     59.26 o
  -6   1  -1     1420.26     1510.34     56.12 o
  -5   1  -1       98.80       49.60     19.61 o
  -4   1  -1     1429.51     1251.43     43.08 o
  -3   1  -1       17.17        9.41     10.34 o
  -2   1  -1     5874.80     6201.24     80.72 o
  -1   1  -1     2241.98     2404.60     44.60 o
   0   1  -1     1521.76     1500.24     31.56 o
   1   1  -1     4579.07     4723.80     58.97 o
   2   1  -1     1276.06     1411.10     21.41 o
   3   1  -1     1027.23     1111.43     43.07 o
   4   1  -1      816.88      916.04     53.88 o
   5   1  -1     6157.06     6334.68    110.74 o
   6   1  -1     7159.06     6815.64    122.75 o
   7   1  -1      330.29      299.88     22.25 o
   8   1  -1      121.60       57.52     18.19 o
   9   1  -1     4110.87     4161.53    111.47 o
  10   1  -1      356.47      411.25     31.33 o
  11   1  -1     2041.56     1731.71    100.60 o
  12   1  -1     1283.21     1264.72     66.61 o
  13   1  -1     3759.09     3671.37     94.70 o
  14   1  -1     1908.98     1842.69     99.24 o
 -25   2  -1      625.96      946.16    263.73 o
 -24   2  -1      837.95      536.80    265.09 o
 -23   2  -1      202.44       -5.09    119.23 o
 -22   2  -1      121.05       33.99    207.99 o
 -21   2  -1      822.09      735.76    142.23 o
 -20   2  -1      797.03      830.28    136.98 o
 -19   2  -1      689.32      674.16    119.59 o
 -18   2  -1      466.47      402.24    114.19 o
 -17   2  -1     1196.33     1330.43    141.06 o
 -16   2  -1     3503.96     3582.84    139.17 o
 -15   2  -1      475.83      597.86     67.82 o
 -14   2  -1     4107.96     4282.16    141.21 o
 -13   2  -1     3030.49     2925.67    135.90 o
 -12   2  -1      259.06      190.71     43.13 o
 -11   2  -1     2261.44     2322.38     94.41 o
 -10   2  -1     1803.75     1826.12     82.09 o
  -9   2  -1      716.21      713.38     54.97 o
  -8   2  -1      911.66      975.80     60.72 o
  -7   2  -1     1330.88     1251.20     60.94 o
  -6   2  -1      394.25      429.98     26.34 o
  -5   2  -1     1838.58     1764.25     44.41 o
  -4   2  -1      419.31      488.52    100.60 o
  -3   2  -1     8094.99     8505.38    188.47 o
  -2   2  -1    26953.42    26962.08    516.47 o
  -1   2  -1    12700.39    12512.45    239.21 o
   0   2  -1    18032.09    18332.10    350.76 o
   1   2  -1     1308.95     1319.05     29.40 o
   2   2  -1     9567.00     9609.84    210.54 o
   3   2  -1      964.86      959.85     26.91 o
   4   2  -1     4801.68     4756.03     76.99 o
   5   2  -1     5644.77     5732.65    127.74 o
   6   2  -1      668.66      616.93     40.78 o
   7   2  -1      817.33      726.98     53.58 o
   8   2  -1      456.32      378.76     27.69 o
   9   2  -1    10586.55    10435.56    220.25 o
  10   2  -1      717.34      993.00     47.07 o
  11   2  -1     2665.51     2551.60     79.35 o
  12   2  -1     3134.42     3153.89     93.67 o
  13   2  -1     4768.24     4851.67    124.60 o
  14   2  -1     4588.32     4632.16    121.43 o
  15   2  -1     3592.57     3564.40    133.22 o
 -25   3  -1      402.30      698.74    255.57 o
 -24   3  -1     1017.01      834.68    247.41 o
 -23   3  -1      242.24     -127.79    165.85 o
 -22   3  -1      169.96      108.75    176.72 o
 -21   3  -1      237.95      334.76    120.39 o
 -20   3  -1      322.12      451.26    130.50 o
 -19   3  -1     1453.16     1425.93    153.68 o
 -18   3  -1     1654.86     1803.86    157.87 o
 -17   3  -1     3570.21     3541.64    199.83 o
 -16   3  -1     3264.96     3149.76    136.38 o
 -15   3  -1      332.08      202.62     55.92 o
 -14   3  -1     5761.93     5426.06    164.46 o
 -13   3  -1     5344.51     5419.95    178.49 o
 -12   3  -1     1271.59     1169.59     78.31 o
 -11   3  -1     1165.72     1186.30     75.92 o
 -10   3  -1      892.46      913.11     45.11 o
  -9   3  -1      438.23      540.76     42.77 o
  -8   3  -1     2700.28     2945.43     88.42 o
  -7   3  -1    15736.36    16861.74    370.93 o
  -6   3  -1      555.84      621.28     54.76 o
  -5   3  -1     5972.77     6045.80    153.43 o
  -4   3  -1      130.20      143.93     18.75 o
  -3   3  -1    45146.40    45684.69   1264.26 o
  -2   3  -1    88950.08    85646.22   2291.98 o
  -1   3  -1    15471.23    16620.28    486.67 o
   0   3  -1     1028.04     1013.90     77.49 o
   1   3  -1     7647.89     7922.77    122.08 o
   2   3  -1      696.09      778.74     28.96 o
   3   3  -1     3483.62     3450.83     61.49 o
   4   3  -1      263.40      251.26     16.88 o
   5   3  -1      322.67      359.78     21.19 o
   6   3  -1     6897.79     6871.02    164.49 o
   7   3  -1     1065.71     1108.78     53.56 o
   8   3  -1     6208.72     5911.12    237.90 o
   9   3  -1    12204.75    12265.52    262.04 o
  10   3  -1     2289.30     2160.69    193.04 o
  11   3  -1     9401.91     9256.20    209.80 o
  12   3  -1     1963.90     2019.41     76.61 o
  13   3  -1     8527.60     8777.73    200.11 o
  14   3  -1     2722.04     2871.34     95.21 o
  15   3  -1     3635.04     3597.03    149.54 o
  16   3  -1     1183.71     1035.88     84.28 o
 -24   4  -1     1141.59      889.06    266.45 o
 -23   4  -1       73.19     -127.79    179.44 o
 -22   4  -1       83.96      -38.06    165.85 o
 -21   4  -1      511.18      252.85    187.60 o
 -20   4  -1      364.09      541.05    206.63 o
 -19   4  -1      109.94       97.98     99.25 o
 -18   4  -1     1120.64     1201.56    140.38 o
 -17   4  -1     1109.38     1273.53    135.04 o
 -16   4  -1     1773.11     1827.27    108.25 o
 -15   4  -1      359.42      308.46     71.48 o
 -14   4  -1     2728.92     2864.50    198.93 o
 -13   4  -1      172.43      107.15     53.45 o
 -12   4  -1     2680.49     2767.56    167.21 o
 -11   4  -1     1577.95     1754.84    138.70 o
 -10   4  -1      648.25      637.55     58.13 o
  -9   4  -1      446.66      427.91     48.25 o
  -8   4  -1     2237.31     2313.24    101.57 o
  -7   4  -1     8482.26     8419.68    235.18 o
  -6   4  -1     4041.08     4556.44    131.67 o
  -5   4  -1    18928.63    19847.57    323.56 o
  -4   4  -1     6791.53     6881.39    271.88 o
  -3   4  -1     5270.70     5065.20    225.66 o
  -2   4  -1    15164.80    15679.56    478.52 o
  -1   4  -1    19019.19    20997.98    406.70 o
   0   4  -1     2845.66     2856.00     70.98 o
   1   4  -1     3154.05     3307.29     97.88 o
   2   4  -1     1478.92     1558.29     41.40 o
   3   4  -1     2191.53     2211.42     49.27 o
   4   4  -1     3491.83     3570.47     66.29 o
   5   4  -1     1930.66     1847.21     50.30 o
   6   4  -1      210.71      211.23     18.14 o
   7   4  -1      887.37      919.87    122.35 o
   8   4  -1      557.30      474.20     41.77 o
   9   4  -1     7967.71     7968.73    256.93 o
  10   4  -1     9853.85    10165.84    232.19 o
  11   4  -1     3544.92     3555.68    110.71 o
  12   4  -1     5991.55     6001.51    159.08 o
  13   4  -1     6346.72     6534.87    218.87 o
  14   4  -1     1720.37     1679.87     79.35 o
  15   4  -1      634.53      595.43     73.41 o
  16   4  -1      785.10      810.21     84.28 o
 -23   5  -1      471.05      502.99    222.94 o
 -22   5  -1     1467.04      970.63    252.85 o
 -21   5  -1      137.72      231.10    193.04 o
 -20   5  -1      111.78       89.72    171.29 o
 -19   5  -1      430.20      511.14    198.48 o
 -18   5  -1      741.53      505.70    184.88 o
 -17   5  -1      259.07      285.48    160.41 o
 -16   5  -1      699.25      700.84     99.22 o
 -15   5  -1      551.00      567.99     73.19 o
 -14   5  -1      320.18      258.86     85.10 o
 -13   5  -1      468.20      553.05    121.38 o
 -12   5  -1     1344.60     1253.89     95.37 o
 -11   5  -1      795.93      802.37     94.92 o
 -10   5  -1      736.09      806.65     78.94 o
  -9   5  -1     4307.17     4483.10    151.90 o
  -8   5  -1     1971.13     2013.56    271.88 o
  -7   5  -1     1885.96     1995.40     89.72 o
  -6   5  -1     3750.22     4013.83     83.55 o
  -5   5  -1    12365.06    12819.34    454.05 o
  -4   5  -1       57.96      116.91     78.85 o
  -3   5  -1     1208.75     1674.81    135.94 o
  -2   5  -1     1709.43     1593.24    125.07 o
  -1   5  -1    16514.40    19180.65    320.38 o
   0   5  -1     2862.90     3036.29    102.96 o
   1   5  -1    11413.12    12337.82    275.22 o
   2   5  -1     2347.78     2289.99     65.50 o
   3   5  -1     3623.77     3471.39     68.95 o
   4   5  -1     2204.01     2375.19     82.41 o
   5   5  -1     3144.50     3090.01     63.09 o
   6   5  -1     1808.83     1875.68     45.51 o
   7   5  -1     5760.25     5602.75    121.43 o
   8   5  -1      985.02     1027.18     58.61 o
   9   5  -1     1771.37     1669.38     74.68 o
  10   5  -1     2825.51     2721.56    130.50 o
  11   5  -1      101.76      107.23     51.66 o
  12   5  -1     1641.66     1790.63     85.64 o
  13   5  -1     1329.02     1438.90     77.70 o
  14   5  -1      410.88      426.86     67.97 o
  15   5  -1     1499.40     1721.03    114.19 o
  16   5  -1     1317.52     1364.86    108.75 o
  17   5  -1     1894.33     1816.19    119.63 o
 -23   6  -1       65.54      -40.78    193.04 o
 -22   6  -1      165.13      122.35    203.91 o
 -21   6  -1      640.55      309.95    198.48 o
 -20   6  -1     1038.14     1400.20    269.17 o
 -19   6  -1      376.56      617.18    206.63 o
 -18   6  -1      301.01      -13.59    165.85 o
 -17   6  -1      332.70      307.23    182.16 o
 -16   6  -1      376.32      519.30    182.16 o
 -15   6  -1      221.62      143.60     75.54 o
 -14   6  -1      354.26      575.75     95.16 o
 -13   6  -1       73.96       57.95     65.76 o
 -12   6  -1      396.81      345.17     79.96 o
 -11   6  -1     1207.39     1272.98     98.28 o
 -10   6  -1     2006.61     2032.86    220.23 o
  -9   6  -1     2871.39     2859.02    194.40 o
  -8   6  -1     1648.46     1694.66    148.18 o
  -7   6  -1     5024.83     4972.76    269.17 o
  -6   6  -1     1503.81     1462.74    160.41 o
  -5   6  -1    11848.87    12180.41    445.89 o
  -4   6  -1      255.97      280.04     89.72 o
  -3   6  -1     3954.82     4428.99    212.07 o
  -2   6  -1      718.76      883.62    100.60 o
  -1   6  -1     1196.93     1301.05     76.60 o
   0   6  -1      942.51      836.24     63.36 o
   1   6  -1     7039.17     7274.07    186.03 o
   2   6  -1     2880.09     3109.04    157.69 o
   3   6  -1     8864.82     9412.49    147.86 o
   4   6  -1     3847.44     3939.50     77.73 o
   5   6  -1     6108.03     6031.89    104.73 o
   6   6  -1     1804.51     1832.86     56.51 o
   7   6  -1     2959.77     3042.10     75.66 o
   8   6  -1     1410.61     1408.21     59.46 o
   9   6  -1      751.20      750.40     78.85 o
  10   6  -1      157.00      171.29     51.66 o
  11   6  -1      384.48      502.99     70.69 o
  12   6  -1      220.39      190.32     57.10 o
  13   6  -1     1916.68     1970.34    119.63 o
  14   6  -1     2168.36     2014.66    127.79 o
  15   6  -1     2040.13     2221.29    133.22 o
  16   6  -1     1363.02     1117.44    108.75 o
  17   6  -1     1762.90     1984.75    133.22 o
 -22   7  -1      199.41      135.94    212.07 o
 -21   7  -1      166.10      160.41    190.32 o
 -20   7  -1     1025.58     1201.73    263.73 o
 -19   7  -1      527.76      443.17    206.63 o
 -18   7  -1     1558.98     1008.69    233.82 o
 -17   7  -1      772.46      386.08    184.88 o
 -16   7  -1       39.26     -116.91    146.82 o
 -15   7  -1      872.74      731.37    187.60 o
 -14   7  -1       57.39      -13.59    125.07 o
 -13   7  -1      337.12      108.75    144.10 o
 -12   7  -1      742.24      405.11    154.97 o
 -11   7  -1     1551.52     1865.13    228.38 o
 -10   7  -1     1045.62     1566.05    198.48 o
  -9   7  -1     6342.85     5579.06    320.82 o
  -8   7  -1     1119.41     1098.41    165.85 o
  -7   7  -1     4604.02     4494.24    263.73 o
  -6   7  -1     1359.45     1209.88    157.69 o
  -5   7  -1     8893.95     8819.92    369.76 o
  -4   7  -1     1290.18     1568.77    154.97 o
  -3   7  -1      682.34      674.27    106.03 o
  -2   7  -1     1646.48     1686.58     56.17 o
  -1   7  -1     3708.44     3745.39    136.64 o
   0   7  -1       77.37        9.74     34.45 o
   1   7  -1      896.93      843.79     65.25 o
   2   7  -1      129.11      116.93     34.16 o
   3   7  -1     4094.40     4237.69     90.26 o
   4   7  -1      912.49      891.97     38.81 o
   5   7  -1     5046.74     5117.75     95.97 o
   6   7  -1      568.77      611.83     40.03 o
   7   7  -1     3503.40     3385.89     71.63 o
   8   7  -1      335.16      318.13     36.31 o
   9   7  -1     2009.08     1987.52    101.69 o
  10   7  -1      617.92      486.67     73.41 o
  11   7  -1     2831.39     2805.84    146.82 o
  12   7  -1      946.63      889.06     97.88 o
  13   7  -1     4513.47     4454.58    153.46 o
  14   7  -1      337.20      195.76     65.25 o
  15   7  -1     3603.46     3510.02    179.44 o
  16   7  -1     1470.54     1345.83    122.35 o
  17   7  -1     3025.25     3319.70    176.72 o
  18   7  -1      266.77      290.92     78.85 o
 -21   8  -1       16.70      -43.50    201.19 o
 -20   8  -1     1098.73     1073.94    271.88 o
 -19   8  -1      120.79     -165.85    165.85 o
 -18   8  -1     1668.65     2286.55    309.95 o
 -17   8  -1      158.16      -62.53    154.97 o
 -16   8  -1      330.38      454.05    198.48 o
 -15   8  -1      657.57      666.12    190.32 o
 -14   8  -1     2352.54     2833.03    293.63 o
 -13   8  -1      731.64      595.43    184.88 o
 -12   8  -1      644.99      731.37    174.01 o
 -11   8  -1      754.91      641.65    174.01 o
 -10   8  -1      484.64      350.73    141.38 o
  -9   8  -1      247.16      296.35    138.66 o
  -8   8  -1     2552.45     2871.10    247.41 o
  -7   8  -1      200.19      119.63    111.47 o
  -6   8  -1     2501.85     2737.87    203.91 o
  -5   8  -1      776.05     1000.53    144.10 o
  -4   8  -1      325.87      440.45    103.32 o
  -3   8  -1     3421.64     3584.66    225.66 o
  -2   8  -1     2871.64     2757.49    186.24 o
  -1   8  -1     1472.68     1595.56    280.04 o
   0   8  -1     2502.93     2535.48    110.33 o
   1   8  -1     1816.56     1800.66    127.79 o
   2   8  -1      769.29      800.99     62.53 o
   3   8  -1     2372.72     2350.21     65.57 o
   4   8  -1      169.86      180.16     25.03 o
   5   8  -1      610.61      585.86     36.50 o
   6   8  -1      926.95      993.35     40.92 o
   7   8  -1     1407.73     1272.50     85.96 o
   8   8  -1      271.36      318.41     51.30 o
   9   8  -1     2581.62     2642.81    117.68 o
  10   8  -1     1289.42     1041.32    103.32 o
  11   8  -1     1033.92      927.12    100.60 o
  12   8  -1      636.70      579.11     84.28 o
  13   8  -1      578.53      660.68     92.44 o
  14   8  -1     1446.19     1740.06    141.38 o
  15   8  -1        9.88      -43.50     51.66 o
  16   8  -1      280.65      301.79     81.57 o
  17   8  -1      687.68      598.15     97.88 o
  18   8  -1       53.69      135.94     73.41 o
 -21   9  -1      138.73     -187.60    187.60 o
 -20   9  -1       36.46     -114.19    184.88 o
 -19   9  -1       33.29      -46.22    193.04 o
 -18   9  -1     1176.68     1049.47    244.70 o
 -17   9  -1      145.99      277.32    190.32 o
 -16   9  -1      818.37      619.90    198.48 o
 -15   9  -1      576.92      655.24    201.19 o
 -14   9  -1     1357.52     1302.33    228.38 o
 -13   9  -1     1527.42     1538.86    239.26 o
 -12   9  -1      450.58      443.17    157.69 o
 -11   9  -1      299.36      328.98    149.54 o
 -10   9  -1      102.58       65.25    133.22 o
  -9   9  -1     1591.31     1900.47    220.23 o
  -8   9  -1     3479.13     3390.40    252.85 o
  -7   9  -1       90.37       43.50    108.75 o
  -6   9  -1     4932.14     5184.83    288.20 o
  -5   9  -1      268.89      353.45    116.91 o
  -4   9  -1      758.94      746.04     90.30 o
  -3   9  -1      663.99      644.13     81.69 o
  -2   9  -1     1173.84     1150.65     97.33 o
  -1   9  -1     2910.61     2992.86    129.92 o
   0   9  -1     2884.82     2888.94    123.13 o
   1   9  -1      474.98      461.28     65.25 o
   2   9  -1     3265.36     3155.76     98.91 o
   3   9  -1      385.38      384.32     42.77 o
   4   9  -1     1090.75     1107.99     97.74 o
   5   9  -1     1111.50     1072.71     63.30 o
   6   9  -1     1321.42     1202.59     97.88 o
   7   9  -1     3425.96     3160.94    132.20 o
   8   9  -1     1866.86     1839.84    145.46 o
   9   9  -1     6529.60     6809.22    206.83 o
  10   9  -1      150.46      116.31     87.00 o
  11   9  -1     1357.26     1489.92    130.50 o
  12   9  -1     2425.00     2707.97    163.13 o
  13   9  -1      175.52      247.41     73.41 o
  14   9  -1     1899.50     1957.57    157.69 o
  15   9  -1       21.78       67.97     59.81 o
  16   9  -1     2323.75     2604.65    174.01 o
  17   9  -1      249.04      361.61     89.72 o
  18   9  -1      413.52      367.04     92.44 o
 -20  10  -1      757.99      685.15    261.01 o
 -19  10  -1      163.10      266.45    203.91 o
 -18  10  -1      627.50       57.10    184.88 o
 -17  10  -1      457.27      353.45    198.48 o
 -16  10  -1      939.81     1443.70    252.85 o
 -15  10  -1      508.34      323.54    179.44 o
 -14  10  -1      372.92      432.30    176.72 o
 -13  10  -1      607.99      356.17    165.85 o
 -12  10  -1       51.14      -95.16    135.94 o
 -11  10  -1     1046.70      935.28    190.32 o
 -10  10  -1     2224.57     2368.11    255.57 o
  -9  10  -1      383.44      174.01    135.94 o
  -8  10  -1      624.14      524.74    149.54 o
  -7  10  -1     4237.53     4510.56    282.76 o
  -6  10  -1     1175.08     1285.75    118.22 o
  -5  10  -1      909.39     1079.77    109.58 o
  -4  10  -1      426.90      464.71     80.75 o
  -3  10  -1      350.57      323.08     73.06 o
  -2  10  -1      891.34     1023.01    112.83 o
  -1  10  -1     2597.61     2697.91    266.45 o
   0  10  -1     1439.90     1522.73    106.03 o
   1  10  -1      497.00      415.98    116.91 o
   2  10  -1     4540.87     4271.64    169.18 o
   3  10  -1      469.55      537.22     55.58 o
   4  10  -1     2299.61     2163.97    135.94 o
   5  10  -1      383.89      342.30     60.11 o
   6  10  -1     2166.09     2123.43    123.71 o
   7  10  -1     1903.36     1721.00    141.38 o
   8  10  -1      318.54      287.44     60.84 o
   9  10  -1     1340.73     1225.37     97.15 o
  10  10  -1       64.52       35.25     48.12 o
  11  10  -1     2335.30     2346.36    152.26 o
  12  10  -1      252.24      209.35     70.69 o
  13  10  -1     1105.83     1082.10    125.07 o
  14  10  -1     1188.36     1147.35    130.50 o
  15  10  -1       22.20       57.10     65.25 o
  16  10  -1     1756.81     1653.06    157.69 o
  17  10  -1      835.21     1150.07    135.94 o
  18  10  -1      842.58      704.18    116.91 o
 -19  11  -1      649.54      793.90    255.57 o
 -18  11  -1      271.26      255.57    209.35 o
 -17  11  -1      175.49      100.60    190.32 o
 -16  11  -1       49.18       97.88    171.29 o
 -15  11  -1      296.99      502.99    195.76 o
 -14  11  -1       67.49       95.16    165.85 o
 -13  11  -1     1473.79     1237.07    231.10 o
 -12  11  -1      908.35      788.46    201.19 o
 -11  11  -1     1990.99     2098.95    252.85 o
 -10  11  -1     2002.59     1851.53    236.54 o
  -9  11  -1     1785.27     1359.42    203.91 o
  -8  11  -1     2596.93     2582.90    244.70 o
  -7  11  -1      625.42      524.30    101.96 o
  -6  11  -1     1540.15     1571.73    136.34 o
  -5  11  -1      131.35       18.63     64.02 o
  -4  11  -1      531.46      642.47     92.74 o
  -3  11  -1       73.92       -4.56     70.69 o
  -2  11  -1       45.98      -70.69     70.69 o
  -1  11  -1      405.94      334.42    108.75 o
   0  11  -1      682.58      676.99    144.10 o
   1  11  -1      516.94      581.01    115.55 o
   2  11  -1     2273.87     2320.29    101.70 o
   3  11  -1      337.04      318.46     61.75 o
   4  11  -1     2643.25     2699.30    130.06 o
   5  11  -1      272.51      225.83     58.41 o
   6  11  -1     1475.08     1594.63    154.97 o
   7  11  -1      318.39      280.71     61.54 o
   8  11  -1      733.87      799.65     85.63 o
   9  11  -1      479.33      429.49     71.61 o
  10  11  -1      312.97      190.51     64.64 o
  11  11  -1      531.32      473.08     92.44 o
  12  11  -1      930.78      826.53    116.91 o
  13  11  -1       64.76      119.63     70.69 o
  14  11  -1     1150.21     1144.63    130.50 o
  15  11  -1      497.11      399.67     97.88 o
  16  11  -1     1700.65     1655.77    163.13 o
  17  11  -1      787.70      940.72    133.22 o
  18  11  -1     1154.65     1253.39    149.54 o
 -17  12  -1      236.19      149.54    190.32 o
 -16  12  -1      377.44       87.00    184.88 o
 -15  12  -1      486.99      489.39    212.07 o
 -14  12  -1       51.37     -146.82    146.82 o
 -13  12  -1     1292.49     1141.91    231.10 o
 -12  12  -1      574.77      345.29    174.01 o
 -11  12  -1      831.47      821.09    195.76 o
 -10  12  -1     2158.77     2145.17    252.85 o
  -9  12  -1      472.66      417.81     99.82 o
  -8  12  -1     1719.33     1600.30    235.18 o
  -7  12  -1      414.36      380.21     96.07 o
  -6  12  -1      673.51      532.89    141.38 o
  -5  12  -1      155.83      258.29    119.63 o
  -4  12  -1      464.56      706.90    154.97 o
  -3  12  -1      204.84      184.88    103.32 o
  -2  12  -1      602.45      698.74    146.82 o
  -1  12  -1      694.80      641.65    141.38 o
   0  12  -1     2412.93     2432.42    209.35 o
   1  12  -1      289.13      412.01     82.82 o
   2  12  -1     3810.26     3746.58    153.83 o
   3  12  -1      406.20      384.30     69.56 o
   4  12  -1     4793.89     4750.94    179.55 o
   5  12  -1      842.97      847.65    122.35 o
   6  12  -1     1581.13     1531.90    114.87 o
   7  12  -1      353.01      311.24     67.87 o
   8  12  -1      944.81      996.65     98.58 o
   9  12  -1      991.53      895.27    126.43 o
  10  12  -1      160.50      199.49     72.05 o
  11  12  -1       44.51       67.97     70.69 o
  12  12  -1     1100.88      986.94    127.79 o
  13  12  -1       63.79      125.07     78.85 o
  14  12  -1     1330.78     1514.39    154.97 o
  15  12  -1      269.03      309.95     97.88 o
  16  12  -1     1332.34     1364.86    154.97 o
  17  12  -1      548.54      679.71    127.79 o
 -15  13  -1       44.77     -160.41    160.41 o
 -14  13  -1       60.90     -154.97    154.97 o
 -13  13  -1       57.72       76.13    165.85 o
 -12  13  -1      195.67      163.13    168.57 o
 -11  13  -1      185.53      114.19    122.35 o
 -10  13  -1     1740.80     1827.06    244.70 o
  -9  13  -1      283.20      372.48    138.66 o
  -8  13  -1      469.38      413.26    138.66 o
  -7  13  -1       43.09       78.85    103.32 o
  -6  13  -1      769.77      652.52    154.97 o
  -5  13  -1      128.44       57.10    111.47 o
  -4  13  -1      589.04      475.80    141.38 o
  -3  13  -1       72.25      108.75    103.32 o
  -2  13  -1       81.71       65.25    106.03 o
  -1  13  -1       60.85       48.03     67.94 o
   0  13  -1      761.38      834.68    171.29 o
   1  13  -1      400.89      357.04     76.16 o
   2  13  -1     2315.93     2272.65    134.60 o
   3  13  -1       16.00      -24.77     56.78 o
   4  13  -1     2528.74     2241.16    134.60 o
   5  13  -1       93.89       93.16     60.11 o
   6  13  -1     1301.87     1231.23    110.34 o
   7  13  -1      426.27      425.69     97.88 o
   8  13  -1     1055.45     1039.14    129.14 o
   9  13  -1       59.82       80.78     59.10 o
  10  13  -1      191.47       65.75     63.79 o
  11  13  -1      287.42      127.79     78.85 o
  12  13  -1     1177.09     1065.79    138.66 o
  13  13  -1       18.77      -32.63     70.69 o
  14  13  -1      973.65      932.56    135.94 o
  15  13  -1      264.67      228.38     97.88 o
 -13  14  -1       51.50        8.16    127.79 o
 -12  14  -1       41.63      -54.38    125.07 o
 -11  14  -1      150.93      160.41    138.66 o
 -10  14  -1      890.23      902.66    198.48 o
  -9  14  -1     1237.88      880.90    187.60 o
  -8  14  -1      156.52      174.01    135.94 o
  -7  14  -1      281.66      157.69    125.07 o
  -6  14  -1      219.11      201.19    127.79 o
  -5  14  -1      231.80      364.32    141.38 o
  -4  14  -1      230.64      356.17    146.82 o
  -3  14  -1      119.13       86.14     78.75 o
  -2  14  -1       67.19      140.92     78.75 o
  -1  14  -1      537.40      549.21    157.69 o
   0  14  -1       52.63       73.41    111.47 o
   1  14  -1      393.85      400.05    107.39 o
   2  14  -1      248.62      309.10     75.75 o
   3  14  -1      627.07      738.07    100.60 o
   4  14  -1      217.22      294.72     74.88 o
   5  14  -1      277.08      331.76     93.80 o
   6  14  -1      846.80      868.65    102.83 o
   7  14  -1      478.06      445.18    106.03 o
   8  14  -1      733.87      693.17     98.28 o
   9  14  -1       99.58      -11.53     87.00 o
  10  14  -1      243.48      207.99     76.94 o
  11  14  -1      565.85      668.83    119.63 o
  12  14  -1      428.80      459.48    111.47 o
  13  14  -1      242.71      410.55    106.03 o
 -10  15  -1      646.51      696.02    193.04 o
  -9  15  -1      650.45      611.74    182.16 o
  -8  15  -1       35.51     -116.91    116.91 o
  -7  15  -1      329.08      280.04    152.26 o
  -6  15  -1      406.14      679.71    174.01 o
  -5  15  -1      406.31      283.50    129.14 o
  -4  15  -1      307.04      296.40    101.40 o
  -3  15  -1       85.78      108.75    125.07 o
  -2  15  -1      113.56      114.19    133.22 o
  -1  15  -1       94.27      100.60    127.79 o
   0  15  -1       88.20       80.05     72.84 o
   1  15  -1      723.25      735.37    100.73 o
   2  15  -1      205.19      128.34    111.47 o
   3  15  -1      678.77      770.88    104.15 o
   4  15  -1      146.52      237.66     76.56 o
   5  15  -1      566.35      598.68    182.16 o
   6  15  -1      106.68      179.54     76.56 o
   7  15  -1      125.87      137.96     73.10 o
   8  15  -1      306.42      404.33     90.16 o
   9  15  -1      185.51        7.58     64.29 o
  10  15  -1      347.17      473.08    184.88 o
  -5  16  -1     1088.70      834.68    203.91 o
  -4  16  -1       37.40       92.44    125.07 o
  -3  16  -1      690.00      842.84    206.63 o
  -2  16  -1       16.20        2.72    125.07 o
  -1  16  -1      103.18       13.22     74.90 o
   0  16  -1       19.66       18.25     76.89 o
   1  16  -1      861.55      916.00    116.19 o
   2  16  -1      166.01      244.86     86.01 o
   3  16  -1      896.31      907.63    117.75 o
   4  16  -1       15.73     -114.19    114.19 o
   5  16  -1     1284.98     1294.17    239.26 o
 -25   0   0     1588.23     2332.77    320.82 o
 -24   0   0     1614.98     1846.09    285.48 o
 -23   0   0      107.49      179.44    160.41 o
 -22   0   0     3524.48     3202.79    326.26 o
 -21   0   0      150.78        0.00    138.66 o
 -20   0   0      712.46      467.64    157.69 o
 -19   0   0     2038.17     2308.30    250.13 o
 -18   0   0     1042.71      861.87    176.72 o
 -17   0   0     4968.32     5715.00    331.70 o
 -16   0   0     1603.07     1544.30    198.48 o
 -15   0   0     9119.30     9044.93    405.11 o
 -14   0   0    10202.65     9826.04    266.20 o
 -13   0   0      141.51      135.49     65.25 o
 -12   0   0    14408.88    13833.77    530.17 o
 -11   0   0     1310.99     1264.92     74.85 o
 -10   0   0     7221.05     6754.04    186.53 o
  -9   0   0       72.82       20.74     27.19 o
  -8   0   0    19336.57    19045.01    412.21 o
  -7   0   0      120.52      142.43     30.05 o
  -6   0   0     8220.36     8169.08    210.71 o
  -5   0   0    19114.51    19163.71    392.18 o
  -4   0   0     5547.47     5325.81    154.97 o
  -3   0   0     9702.65     9857.01    193.18 o
  -2   0   0    74215.14    71415.66   1254.08 o
  -1   0   0       77.07       16.31      8.16 o
   2   0   0    74161.60    71601.57   1103.73 o
   3   0   0     9697.21     9758.28    168.63 o
   4   0   0     5516.99     5387.87    110.27 o
   5   0   0    19107.43    19061.80    356.79 o
   6   0   0     8213.53     8433.96    169.04 o
   7   0   0      148.46      166.81     22.12 o
   8   0   0    19255.65    19315.26    367.46 o
   9   0   0       71.02      169.43     24.12 o
  10   0   0     7224.85     6781.20    151.56 o
  11   0   0     1305.81     1365.88     53.31 o
  12   0   0    14481.61    14246.37    425.50 o
  13   0   0      147.54      195.76     32.63 o
 -25   1   0     1154.53     1193.95    183.85 o
 -24   1   0      548.14      388.91    139.36 o
 -23   1   0      200.43      282.65    123.00 o
 -22   1   0     4129.83     3944.33    304.51 o
 -21   1   0     1853.86     1931.64    194.40 o
 -20   1   0      551.15      641.27    119.15 o
 -19   1   0     4396.06     4756.58    226.47 o
 -18   1   0      168.85      174.86     90.94 o
 -17   1   0     1771.40     2013.63    158.32 o
 -16   1   0     2727.16     2903.15    121.89 o
 -15   1   0     5299.05     5289.79    300.30 o
 -14   1   0     8771.81     9064.59    177.86 o
 -13   1   0       29.51       18.12     24.46 o
 -12   1   0    13713.96    13213.50    230.87 o
 -11   1   0      195.50      185.95     27.58 o
 -10   1   0     9726.92     8916.81    162.92 o
  -9   1   0       52.81       60.34     25.75 o
  -8   1   0    25988.38    24933.62    369.00 o
  -7   1   0     2214.04     2079.78     56.68 o
  -6   1   0     3108.98     2956.20     79.66 o
  -5   1   0    10096.64     9944.15    183.50 o
  -4   1   0      898.87      915.13     28.50 o
  -3   1   0     1364.46     1414.69     27.60 o
  -2   1   0    21604.99    22330.64    372.14 o
  -1   1   0       77.32       70.69     19.03 o
   0   1   0   151863.33   121480.48   6918.49 o
   1   1   0       77.73      111.71      9.44 o
   2   1   0    21672.03    22101.34    288.19 o
   3   1   0     1374.48     1444.54     41.77 o
   4   1   0      918.19      923.33     36.38 o
   5   1   0    10092.43     9902.02    304.51 o
   6   1   0     3103.11     3050.96     46.90 o
   7   1   0     2212.20     2081.11     44.26 o
   8   1   0    25945.45    24981.03    370.23 o
   9   1   0       71.86       99.22     13.78 o
  10   1   0     9669.55     9045.84    195.76 o
  11   1   0      196.99      207.40     29.38 o
  12   1   0    13678.84    13820.11    281.43 o
  13   1   0       36.65       60.28     36.70 o
  14   1   0     8763.31     8816.84    201.86 o
  15   1   0     5255.81     5243.31    136.44 o
 -25   2   0      526.07      187.60    209.35 o
 -24   2   0       83.39      -57.87    108.75 o
 -23   2   0       68.45     -100.54    100.54 o
 -22   2   0      735.77      761.01    136.64 o
 -21   2   0     2009.32     1959.03    178.67 o
 -20   2   0      905.67      756.50    130.50 o
 -19   2   0     7193.86     7157.22    282.98 o
 -18   2   0     7345.28     7654.16    287.02 o
 -17   2   0     1481.56     1608.35    146.31 o
 -16   2   0      532.25      537.39     65.59 o
 -15   2   0       47.79        9.11     38.87 o
 -14   2   0     2716.88     2698.62    111.90 o
 -13   2   0      517.37      505.25     55.67 o
 -12   2   0     5912.77     5923.75    155.79 o
 -11   2   0     1319.96     1268.60     70.73 o
 -10   2   0     4817.67     4318.44    122.59 o
  -9   2   0      276.86      195.24     35.47 o
  -8   2   0    19566.74    19780.83    350.83 o
  -7   2   0     1580.21     1522.52     78.82 o
  -6   2   0      280.84      253.11     92.44 o
  -5   2   0     3624.79     3728.85     76.25 o
  -4   2   0     6310.93     6575.15     84.38 o
  -3   2   0     1682.90     1602.72     42.64 o
  -2   2   0    26515.82    27044.78    504.20 o
  -1   2   0     9961.77    10434.50    205.28 o
   0   2   0    24226.84    24294.90    551.92 o
   1   2   0     9938.76    10494.73    280.04 o
   2   2   0    26427.47    26414.65    397.30 o
   3   2   0     1701.50     1565.15     41.23 o
   4   2   0     6344.95     6509.54    154.59 o
   5   2   0     3685.71     3626.93    119.63 o
   6   2   0      312.10      279.94     27.43 o
   7   2   0     1630.32     1563.49     76.13 o
   8   2   0    19387.39    19689.02    386.65 o
   9   2   0      304.19      280.58     31.33 o
  10   2   0     4861.41     4539.67    118.77 o
  11   2   0     1318.57     1394.49     66.61 o
  12   2   0     5965.31     5886.27    246.06 o
  13   2   0      517.83      513.61    169.93 o
  14   2   0     2730.91     2825.49     96.64 o
  15   2   0       67.73      141.61     36.70 o
[truncated: 406,459 more chars]
